# Supplementary material for: “gnparser”: a powerful parser for scientific names based on Parsing Expression Grammar
Source: BMC Bioinformatics. 2017 May 26;18:279. doi: 10.1186/s12859-017-1663-3 (PMC5446698; doi:10.1186/s12859-017-1663-3)
Supplement: Supplementary file 1 — Includes a full and formal explanation of all parser fields as a JSON schema. (JSON 9 kb) [file 12859_2017_1663_MOESM1_ESM.json]

{
  "$schema": "http://json-schema.org/draft-04/schema#",

  "definitions": {
    "uninomial_name": {
      "type": "object",
      "description": "uninomial name",
      "additionalProperties": false,
      "properties": {
        "uninomial": {
          "type": "object",
          "description": "taxon higher than species",
          "additionalProperties": false,
          "properties": {
            "value": {
              "type": "string",
              "description": "normalized value of uninomial string"
            },
            "authorship": {
              "$ref": "#/definitions/authorship"
            },
            "rank": {
              "type": "string",
              "description": "rank of the uninomial"
            },
            "parent": {
              "type": "string",
              "description": "in uninomial combination -- higher taxon"
            }
          }
        }
      }
    },
    "polynomial_name": {
      "type": "object",
      "description": "includes binomial and polynomial names",
      "required": ["genus"],
      "additionalProperties": false,
      "properties": {
        "genus": {
          "type": "object",
          "description": "genus",
          "required": ["value"],
          "additionalProperties": false,
          "properties": {
            "value": {
              "type": "string",
              "description": "genus word"
            }
          }
        },
        "infrageneric_epithet": {
          "type": "object",
          "description": "subgenus in zoological names",
          "required": ["value"],
          "additionalProperties": false,
          "properties": {
            "value": {
              "type": "string",
              "description": "subgenus string"
            }
          }
        },
        "specific_epithet": {
          "type": "object",
          "description": "data pertaining to specific epithet",
          "required": ["value"],
          "additionalProperties": false,
          "properties": {
            "value": {
              "type": "string",
              "description": "species_epithet string"
            },
            "authorship": { "$ref": "#/definitions/authorship" }
          }
        },
        "infraspecific_epithets": {
          "type": "array",
          "items": [
            { "$ref": "#/definitions/infraspecific_epithet" }
          ]
        },
        "annotation_identification":
        { "$ref": "#/definitions/annotation_identification"},
        "ignored": { "$ref": "#/definitions/ignored"}
      }
    },
    "infraspecific_epithet": {
      "type": "object",
      "description": "data associated with infraspecific epithet of a name",
      "required": ["value"],
      "additionalProperties": false,
      "properties": {
        "value": {
          "type": "string",
          "description": "infraspecific epithet string"
        },
        "rank": {
          "type": "string",
          "description": "rank of the infraspecific epithet"
        },
        "authorship": { "$ref": "#/definitions/authorship" }
      }
    },
    "annotation_identification": {
      "type": "string",
      "description": "annotation for not fully identified specimen" },
      "ignored": {
        "type": "object",
        "description": "tail of the name after annotation identification",
        "additionalProperties": false,
        "properties": {
          "value": {"type": "string"}
        }
      },
      "authorship": {
        "type": "object",
        "description": "normalized rendering of authorship",
        "additionalProperties": false,
        "properties": {
          "value": { "type": "string" },
          "basionym_authorship": { "$ref": "#/definitions/basionym_authorship" },
          "combination_authorship":
          { "$ref": "#/definitions/combination_authorship" }
        }
      },
      "basionym_authorship": {
        "type": "object",
        "description": "authorship of original name and combination",
        "required": ["authors"],
        "additionalProperties": false,
        "properties": {
          "authors": {
            "type": "array",
            "description": "list of authors' names",
            "minItems": 1,
            "items": {
              "type": "string"
            }
          },
          "ex_authors": {
            "type": "array",
            "description": "list of ex-authors' names",
            "minItems": 1,
            "items": {
              "type": "string"
            }
          },
          "year": { "$ref": "#/definitions/year" }
        }
      },
      "combination_authorship": {
        "type": "object",
        "description": "authorship of new combination",
        "required": ["authors"],
        "additionalProperties": false,
        "properties": {
          "authors": {
            "type": "array",
            "description": "list of authors' names",
            "minItems": 1,
            "items": {
              "type": "string"
            }
          },
          "ex_authors": {
            "type": "array",
            "description": "list of ex-authors' names",
            "minItems": 1,
            "items": {
              "type": "string"
            }
          },
          "year": { "$ref": "#/definitions/year" }
        }
      },
      "year": {
        "type": "object",
        "description": "year of publication",
        "required": ["value"],
        "additionalProperties": false,
        "properties": {
          "value": {
            "type": "string",
            "description": "year string",
            "pattern": "^(17[5-9]|1[89][0-9]|20[0-9])[0-9?]([^0-9]|$)"
          },
          "approximate": {
            "type": "boolean",
            "description": "indicates that a year is approximate"
          }
        }
      }
  },

  "id": "http://globalnames.org/schemas/gnparser.json",
  "title": "gnparser",
  "type": "object",
  "required": ["name_string_id", "parsed", "parser_version", "verbatim"],
  "additionalProperties": false,
  "properties": {
    "name_string_id": {
      "type": "string",
      "description": "UUID v5 generated from name-string",
      "pattern":
      "^[0-9a-f]{8}-[0-9a-f]{4}-5[0-9a-f]{3}-[0-9a-f]{4}-[0-9a-f]{12}$"
    },
    "parsed": {
      "type": "boolean",
      "description": "true if parsing succeded, false otherwise"
    },
    "parser_version": {
      "type": "string",
      "description": "indicates version of gnparser",
      "pattern": "^(test_version|[0-9]+\\.[0-9]+\\.[0-9]+(-SNAPSHOT)?)$"
    },
    "verbatim": {
      "type": "string",
      "description": "exact string used for parsing"
    },
    "hybrid": {
      "type": "boolean",
      "description": "true if name is a hybrid"
    },
    "virus": {
      "type": "boolean",
      "description": "true if it is a virus name"
    },
    "surrogate": {
      "type": "boolean",
      "description": "true if it is a surrogate name"
    },
    "quality": {
      "type": "number",
      "description": "parsed name quality 1 -- best, 3 -- worst",
      "enum": [1,2,3]
    },
    "quality_warnings": {
      "type": "array",
      "description": "lists problems with parsing",
      "items": {
        "type": "array",
        "items": [
          {
            "type": "number",
            "description": "quality number",
            "enum": [1,2,3]
          },
          {
            "type": "string",
            "description": "warning text"
          }
        ]
      }
    },
    "normalized": {
      "type": "string",
      "description": "normalized form of name string"
    },
    "canonical_name": {
      "type": "object",
      "required": ["value"],
      "additionalProperties": false,
      "properties": {
        "value": {
          "type": "string",
          "description": "canonical name"
        },
        "extended": {
          "type": "string",
          "description": "canonical name with infraspecific ranks"
        }
      }
    },
    "unparsed_tail": {
      "type": "string",
      "description": "unparceable tail of the name, if it exists"
    },
    "details": {
      "type": "array",
      "description": "contains parsed details of a name string",
      "items": {
        "anyOf": [{
          "$ref": "#/definitions/uninomial_name"
        },
        {
          "$ref": "#/definitions/polynomial_name"
        }]
      }
    },
    "positions": {
      "type": "array",
      "description":
      "maps semantic meaning of words to positions in verbatim string",
      "items": {
        "type": "array",
        "additionalProperties": false,
        "items": [
          {
            "type": "string",
            "description": "semantic meaning of a word",
            "enum": ["hybrid_char","annotation_identification","rank",
              "uninomial","genus","infrageneric_epithet","specific_epithet",
              "infraspecific_epithet","year","approximate_year","author_word",
              "author_word_filius"]
          },
          {
            "type": "number",
            "description": "position of the first letter of the word"
          },
          {
            "type": "number",
            "description":
            "position of the next letter or end of input after the word"
          }
        ]
      }
    },

    "dependencies": {
      "details": ["quality", "positions", "normalized", "canonical_name"]
    }
  }
}
