# Supplementary material for: “gnparser”: a powerful parser for scientific names based on Parsing Expression Grammar
Source: BMC Bioinformatics. 2017 May 26;18:279. doi: 10.1186/s12859-017-1663-3 (PMC5446698; doi:10.1186/s12859-017-1663-3)
Supplement: Supplementary file 2 — README.rst file that is converted to HTML format. It is also available at project home page [44]. (ZIP 7 kb) [file 12859_2017_1663_MOESM2_ESM.zip]

Archive with 1 entries (1 files):
- README.rst.html
