# Supplementary material for: “gnparser”: a powerful parser for scientific names based on Parsing Expression Grammar
Source: BMC Bioinformatics. 2017 May 26;18:279. doi: 10.1186/s12859-017-1663-3 (PMC5446698; doi:10.1186/s12859-017-1663-3)
Supplement: Supplementary file 3 — 1,000 name-strings randomly selected from GNI and used to determine Accuracy, Precision and Recall data (Table 1). (TXT 32 kb) [file 12859_2017_1663_MOESM3_ESM.txt]

8735 viridula Fieber, 1872
Abramis Cuvier 1816 sec. Selys-Longchamps 1842
Abuceros Billberg, 1828
Acacia mattogrossensis Malme
Acalles pilula Hustache 1936
Acalolepta fraudatrix hachijoensis (Gressit 1956)
Acanthamoeba sp. FlaIV
Acanthocephala declivis variety guianensis Osborn, 1904
Acetobacter melanogenum var. maltovorans
Achras octodecemfida Stokes, nom. superfl.
Achromobacter lwoffi Brisou 1955
Acleris comparana Sheldon, 1925
Acridocarpus humbertii ArFnes, 1955
Acrisius arctus (Stsl, 1854)
Acrodontium sect. Acrodontium de Hoog 1972
Acronia batrachus
Actinomadura africana Preobrazhenskaya & Sveshnikova, 1974
Actinomyces cretaceus subsp. maculatus (Millard and Burr) Krasil'nikov 1941
Actinomycetales bacterium A251
Actinophloeus schumanni Becc
Actinote naura Druce 1875
Acyphoderes hirtipes Monn� 1993
Adinobotrys atropurpureus (Wall.) Dunn
Agaricus anomalus var. proteus
Agaricus montosus
Aglaia wangii H.L. Li
Agrilus miserabilis
Agriotes pectinicornis Motschulsky, 1854
Aitilia kosoviana
Alcyonidium gelatinosum (Linn. )
Aleuria repanda (Pers.) Gillet 1881
Allium palmeri S. Wats.
Allopauropus muscicolus Remy 1956
Allopora moseleyana Fisher 1938
alpha proteobacterium SCGC AAA001-G11
Alulatettix wudangshanensis Wang, Yuwen & Z. Zheng, 1997
Amaeba pulverulenta Penard 1904
Amara franzi Hieke, 1981
Amauroderma longipes (Lév.) Torrend, 1934
Amazilia cinnamomea saturate
Amazona aestiva aestiva
Amblyornis inornatus aedificans
Amblyosyllis formosa (Claparede, 1863)
Ammobaculites pseudospirale
Amphicyonoidea
Anabarhynchus montanus White
Ananas ananas (L.) H.Karst.
Anaspis quadrimaculata Costa, 1854
Andrena combusta Morawitz
Andrena (Micrandrena) solutula Cockerell, 1926
Andropogon procerus R.Br.
Anisocerus scopifer Costa Lima, 1930
Anisopodus pusillus nigrisparsus Bates, 1885
Anisops elkedraensis
Anoplius (Anoplius) longicornis Tsuneki 1989
Antennarius Daudin 1816 sec. Friese 1974
Anteon philippinum Olmi 1984
Anthemis collina Jord.
Anthocharis nigroconjuncta Uffeln, 1922
Anthophilodes plumbiferalis
Antirhea rotundata (Griseb.) Bentham & Hooker
Aongstroemia longipes var. sericea I. Hagen
Apatura perlinghia Fiori 1931
Aphis vetusta Hottes, 1930
Apion flexipenne
Aplectus antarcticus Cobb, 1914
Apoderus bilineatus
Apogonia edentula Kobayashi 2007
Apriona Chevrolat 1852
Aptandra tubicina
Arachnoidiscus oamaruensis (A. Schmidt) N.E. Brown
Arenaria cylindrocarpa Fern.
Arichanna gaschkevitchii deminuta Inoue, 1956
Aristida hackelii Arechav.
Armascirus taurus (Kramer)
Ascomycota sp. MV10
Ascorhynchus utinomii Nakamura, K. & C.A. Child., 1982
Asilus tibialis Fabricius 1794
Aspergillus awamori var. piceus Nakaz., Simo & A. Watan. 1936
Asphodeliris nuda Kuntze
Aspidium auritum Baker
Asterella oleina (Cooke) Sacc. 1891
Astragalus desertorum
Astragalus kentrophyta var. implexus (Porter & J.M.Coult.)Barneby
Astrocysta R. J. Davey, 1970
Atalantia dasycarpa
Ateuchtus aeratus
Athamanthia dilutior (Staudinger, 1881)
Atimia truncatella Holzschuh 2007
Atysa (?) frontalis
Aulacorthum parvulum
Auricularia cf. nudibranchiata
Austronysius sericus
Autoba grisescens subsp. grisescens
Baccharoides calvoana subsp. usambarensis
Bachmannocena occidentalis (G. D. Hanna ex D. Bukry) K. McCartney & S. W. Wise
Bacidia friesiana (Hepp) Körb. 1860
Bacillus sp. 3057
Bacteriophage PSP3
Bacteriovorax sp. B2B3-S
Bactra furfurana Haworth 0
Bairdiacypris laohulingensis
Barleria prionitis L. var. angustissima Hochr.
Bathysciola tarsalis (Keisenwetter 1861)
Bathyspinula Filatova 1958
Beccimyia Pont 1969
Biarmatoidella biarmata (von Muenster in Goldfuss 1844)
Bimichaelia Sig Thor 1902
Biroella aruensis
Bleasdalea lutea (Guillaumin) A.C.Sm. & J.E.Haas
Blepephaeus bipunctatus Breuning & de Jong, 1941
Blepharis extenuata S.Moore
Boea prolixa C.B.Clarke
Bombylius argentifacies
Bombylius cinerarius (Wiedemann, 1818)
Borkhausenia lassa Philpott 1930
Borreria centranthoides forma pubescens Chodat & Hassl.
Botryonopa Blanchard, 1845
Brachiaria villosa var. villosa
Brachytarsus nebulosus Kust. Bose-Gutfl., 1859
Brachytrichia lloydii (P. Crouan & H. Crouan) P.Silva, 1996
Brienomyrus curvifrons Taverne, Thys van den Audenaerde, Heymer and Géry, 1977
Bruchus rufimanus Boheman 1833
Buccinum pyrrhum Menke, 1843
Bucculatrix makabana Mey 1999
Buchanania florida Schauer
Bulbophyllum elongatum Hassk.
Bulimus inversus (Mull. )
Bumetopia (bumetopia) quadripunctata Breuning, 1950
Buttsia spectabilis
Byrsonima cydoniaefolia var. cuneata S.Moore
Caedius moraguesi
Caenolestes barbarensis Bublitz, 1987 Anthony 1924
Cajanus latisepalus (S. T. Reynolds & Pedley) Maesen
Callichroma spinosissima Blackwelder 1946
Calumia papuensis Allen & Erdmann, 2010
Campanula mollis var. lasiantha Lara
Campylium gollanii C. M�ller ex Vohra 1970 [1972]
Canthium barbatum Seem. var. rupestre (Hosok.) Fosberg
Carex franklinii
Carex heteroneura var. heteroneura W. Boott
Carex straminiformis L. Bailey
Caroxylon griffithii Moq.
Carpelimus (Troginus) aceus Gildenkov, 1997
Caryophyllia caryophyllia ralphae
Caryopteris terniflora Maximowicz
Castilleja pallida subsp. septentrionalis (Lindl.) H.J. Scoggan
Catharosoma
Catoria camelaria timorensis Prout, 1929
Caulococcus setiger Borchsenius 1960
Cavariella longicauda (Richards )
Cebes Distant 1916
Cecidophyopsis pulchellus
Cellepora pertusa Esper, 1797
Celtis hildebrandii
Centaurea albicaulis (Defl.) O.Schwartz
Centrinus falsus LeConte, J.L. , 1876
Cerapeplus sinensis Löbl, 1997
Cerastium dinaricum var. hekuravense (Jáv.) Niketić
Cercospora spinosae Chupp
Cerodontha angustensis Spencer, 1977
Cerotelium galactiae Salazar-Yepes & A.A. Carvalho
Cestromoecha mundamensis Karsch 1896
Cestrum bella-sombra
Ceutorrhynchus flavicornis Hustache 1914
Ceylanopsyche hapugowala (Schmid, 1958)
Ceyx margarethae Blasius, 1890
Chalcides linentus
Chamaenerion conspersum (Hausskn.) Kitamura
Chara vulgaris papillata Wallroth ex A. Braun
Chariesthes subunicolor var. pictulus Hunt & Breuning 1966
Cheilosia columbiae
Cheironitis metasternalis var. Reitter, 1894
Chenopodium chrysomelanospermum Zuccagni
Chiasmodolon Dietrich, 1990
Chilostoma (Liburnica) setosa (A. Ferussac, 1832)
Chionaspis ambigua Lindinger 1932
Chionaspis ceratoniae Lindinger 1935
Chiritopsis confertiflora W.T. Wang
Chloromonas pseudofonticola pluristigma
Choragus piceus Schaum , 1845
Choriolaus lateralis Linsley & Chemsak 1971
Chramesus priscus Wood, 1971
Chromodoris baumanni Bertsch 1975
Chromomaea oculatus
Chrysoprasis hypocrita Turnbow, Cave & Thomas 2003
Cicindela literata
Cinclodes antarcticus subsp. maculirostris
Cingula depicta
Cinnamomum dulce ammannii
Cinnyris v. falkensteini
Clanculus puniceus (Philippi, 1846)
Clavaria amathystea
Claviceps bimaculatus
Cleistogenes serotina ssp. serotina (L.) Keng
Clephydroneura trifissura Shi, 1995
Clina Walker 1864
Clinopodium libanoticum
Clitoria hanceana var. latifolia Fantz
Clossiana carelius Valle, 1935
Clostridiales bacterium VE202-06
Clusioididae
Cluthia tamayuensis
Clypeodytes (Clypeodytes) parvulus Bilardo & Pederzani
Clytus (Ochroethes) sommeri Chevrolat, 1860
Codoniaceae H. Klinggr.
Codonoboea soldanella (Ridl.) C.L.Lim
Coelophora birmanica Gorham 1895
Coenosia insularis Williston, 1896
Colchia zagulajevi
Coleonyx gypsicolus Grismer & Ottlery 1988
Colias jeholensis Matsumura 1949
Collemataria platys Cooper and Grant 1974
Colon (Myloechus) schuhi Hatch 1957
Colotis kitgi Stoneham, 1939
Combretum batesii Exell
Comitas pagodaeformis
Conospermum flexuosum var. flexuosum
Conradinia Reichenbach, 1854
Conyza splendens
Conzattia multiflora Standl.
Copiapoa hypogaea var. laui
Coracias garrulus glandarius
Corallofungus hatakeyamanus Kobayasi, 1983
Corax mississipensis
Corduba (Acanthocorduba)
Corticea mendica mendica (Mabille, 1898)
Cortinarius cinnamomeobadius cinnamomeobadius
Cortinarius distans var. distans
Cortusa amurensis Fed.
Corymbites fuscipes Miwa, 1931
Corymica polysticta
Cosmotettix pyrifer Emeljanov 1966
Cotylurostrigea hebraicus (Dubois 1958)
Crambus themistocles
Cranae luctuosa Bolivar, C. 1923
Crassatella aquiana Clark 1895
Crataegus talyschensis Pojark. ex Ufimov
Craterium minutum var. pyriforme L.F.Celak 1893
Crepis altaica (Babc. & Stebb.) Roldug.
Criconema natalense (van den Berg 1984)
Criconemoides axeste Fassuliotis & Williamson, 1962
Crossastoma
Crotalaria natalitia pseudo-rhodesiae
Crucifera praecox E.H.L.Krause
Cryphalus mainensis
Cryptocarya alba Looser
Cryptophasa lurida Meyrick, 1890
Cryptorhynchus impuratus Boheman , 1837
Crypturellus undulatus subsp. undulatus
Cryptus sodalis rugosiscutum Pratt, 1945
Ctenacroscelis albovittatus
Culex delys Howard
Curculio pedicularius Linnaeus, C. 1758
Curculio quadrinotatus
Curculio sayi Gyllenhal, L. in Schönherr, CJ., 1836
Cyathea atrovirens var. ciliatopaleacea Domin
Cyclamen coum coum pallidum
Cyclosia metachloros Walker, 1854
Cyclotella kã¼tzingiana Thwaites
Cylindera suturalis (Fabricius,1798)
Cynoglossum decurrens Ruiz & Pav.
Cyphocharax gilbert
Cypraeovula algoensis
Cyrtochilum ixioides Lindley
Cyrtonops oberthuri Clermont 1935
Cytisanthus horridus Gams
Cytospora melasperma (Fr.) Fr. 1823
Damonella andaensis
Decatoma aethiopica Silvestri 1915
Delias eichhorni
Delphacodes distanti Metcalf 1943
Demotispa nevermanni Uhmann, 1930
Depressaria scmisignella
Depylidium Sonsino 1895
Devagama maculata
Diatenes derigens Walker, 1858
Dichodontium
Dichotomites amundensis
Dicranella dilatatinervis Dixon, 1936
Dicranosepsis bicolor (Wiedemann,1830)
Dicrocaulon pearsonii
Dicrurus remifer peracensis (E. C. S. Baker, 1918)
Diderma globosum Pers.
Didymocantha binotata Broun, 1893
Didymotrichia coulteri (Peck) Berl. 1892
Digitaria ischaemum fo. lasiophylla (Honda) Hiyama
Digitaria praecox Willd.
Diospyros sandwicensis var. sclerophylla (Fosberg) H. St. John
Diphasia spasskii Fenyuk 1947
Diplocirrus hirsutus
Diplusodon capitatus Saint-Hilaire
Dirphia tarpeius
Dixiphistops Fowler, 1938
Dolicaon devroeyi
Dolicheremaeus vitraeus (Balogh, 1958)
Dolomedes albicoxa Bertkau 1880
Domolasioptera acuario
Doridium ocelligerum
Draba oligosperma hooker
Drepanocerus arrowi Balthasar 1932
Drosera grievei Lowrie & N.G. Marchant
Dryadophis melanomus Monroy, 1996
Dryopteris scabra var. caesariana C.Chr.
Duvalius (Duvalius) simoni (Abeille de Perrin, 1880)
Eburia pinarensis Monné & Giesbert, 1994
Eburnopsis aulacaessa
Echeneis nomerates
Echinopodium vockerothi
Elachiptera orizae Seguy 1949
Elaphe bella (Stanley 1917)
Elaphidion (romaleum) tæniatum Leconte, 1873
Elaphria orina
Elapsoidea sundevalli moebiusi PARKER 1949
Eleutherotheca brachycera Uvarov 1953
Elimaea upcurva Liu, Chunxiang, 2011
Elusa cyathicornis Walker 1862
Elymus saxicola Scribner & J. G. Smith
Emmiltis subtaeniata
Empoasca kraemeri Ross & Moore 1957
Enallagma exsulans (Hagen, 1861) (= Agrion exsulans Hagen, 1861)
Endotricha dyschroa Turner, 1918
Entomobryomorpha sp. BOLD:AAU0833
Entyloma compositarum senecionis
Enyalioides laticeps
Eolimna inconspicua
Episomus dejeani Faust, J. 1897
Episparis simplex Holl.
Epuraea (Micruria) cyclops Jelinek 1978
Equus stenonis Cocchi 1867
Eremogone kingii subsp. uintahensis (A. Nelson) W.A. Weber
Eria iriakanjiana
Erichius Mae 1992
Erina maria Bethune-Baker 1908
Erioptera albicapitella Edwards, 1912
Erismatina Waterhouse 1983
Erythroneura atkinsoni Hepner, 1972
Eschscholtzia cucullata Greene
Eucalyptus subser. Regulares Brooker
Euchroea auripigmenta (GORY & PERCHERON) , 1835
Eudarcia petrologa Meyrick
Eumorphotis hinnitidea tiandunensis Li 1982
Euodynerus posticus subsp. punctatissimus (Giordani Soika, 1951)
Euphorbia lucorum f. glabrata (Maxim.) Hurus.
Euphrasia svanica
Eusimulium tauricum Rubtsov 1956
Excoecaria biglandulosa prunifolia
Exochus obezus Gauld & Sithole 2002
Fabronia apophysatula Müll. Hal.
Fabronia gueinzii Hampe in C. Müller, 1850
Fannia submonilis Ma 1981
Felis p. var. begoueni Fraipont 1922
Fidena marginalis Wiedemann, 1830
Flabellifrontipoda ladilofa Cook 1983
Flammulina velutipes var. alba (Quél.)
Flatopsis guttigera Melichar 1902
Foveosculum macenti Pisica, 1988
Frondicularia formosa
Fumaria claviculata L.
fungal sp. ARIZ AZ0815
Fusinus retiarus
Galatea bengoensis Dunker, 1849
Galepsus (Lygdamia) oxycephalus Gerstaecker, 1883
Galium boreale kamtschaticum
Galium hypotrichium ssp. ebbettsense Dempster & Ehrend.
Galium perralderii Coss. & Durieu ex Batt.
Ganungulatum Ting et al. 2007
Garra mullya (Sykes)
Gentiana elwesii C. B. Cl.
Gentiana (Newberryi)
Gerenia abbreviata subsp. ovipennis
Gerris (Limnometra) kirkaldyi
Gertes erythrourus
Gilisenium
Glaucocharis sp. 8
Glipodes bordoni
Glyptotendipes brevilobus Kieffer 1916
Gnaphalium stachydifolium stachydifolium
Gnathopogen elongatus elongatus
Gnathostomaria lutheri Ax
Gobius pygmaeus Holly 1929 sec. Eschmeyer 2004
Gomphocerus kudia sachalinensis Mishchenko, L.L., 1951
Gonibregmatus fijianus Chamberlin 1920
Goniotropis simplicicollis Deuve 2007
Goodenia drummondii subsp. drummondii
Gracilaria loxocentra
Gracillaria heringiella
Graphis dumasti
Graphium stictica Le Cerf, 1924
Gratiola tetragona Hook. in Curtis
Guepinia palmiceps Berk. 1843
Gyminda grisebachii Sarg. var. glaucifolia Sudw.
Gymnodactylus platurus FITZINGER 1843
Gymnopus nonnullus
Habenaria vesiculosa
Haematopota brunnipennis Ricardo
Haemus Stål, 1862
Halecium reduplicatum Fraser
Haliplus triopsis Say
Halomonas sp. R5-57
Hansenella Chevreux, 1909
Haplopus submarginalis Boh. in Schoenh., 1840
Harpyrhynchus coxatus
Hedychium spicatum Lodd.
Hedyotis leptopetala Hook.f.
Heleophis Mueller 1884
Helicomitus cervinus Hagen
Heliocarpus terebinthinaceus (DC.) Hochr.
Heliotaurus (Heliotaurus) corallinus Reitter E 1890
Helophorus parasplendidus Angus
Hemicoelus laticollis (Fall)
Hemidegeeria Villeneuve, 1929
Hendersonia boehmeriae Khokhr.
Herpeperas griseoapicata Gaede, 1940
Hesychotypa heraldica Monné 1994
Heterodonax bimaculatus (Linne) 1758
Heteroliodon fohy
Heteronychus arator australis Endr�di 1961
Heteronyx nigella (Erichson, 1842)
Heterostelechus Moore & Jeffords 1968
Heterotropa magnifica
Heurodes porculus (Simon 1877)
Hexaplasta konensis
Hexatoma kiuhuana Alexander
Hieracium asperrimum Schur
Hieracium dialeptum Omang
Hieracium nigrans Almq. ex Dahlst.
Hieracium nobile subsp. perclusum (Arv. -Touv. ) O. Bolòs & Vigo
Hieracium pahnschii
Himantidium strictum
Hippocardia normale (Hall 1883)
Hippophae rhamnoides subsp. rhamnoides
Hister thoracifer Marseul, 1862
Holcotrochus scriptus Dennant 1902
Holochlora javanica
Holocnemus tomentosus Brenske, 1894
Homalota consors
Homoglossum merianellum var. merianellum
Hoplasoma celebensis
Horridohypnum W.R.Buck, 1980 [1981]
Hosackia ornithopus subsp. venusta
Human calcivirus NV/GII/Norrtalje/IV2839/2002/SE
Hybommia Enderlein 1925
Hydraena capicola Peringuey 1892
Hydraena (Hydraena) riparia
Hymenophyllum laxum (Copel.) C.V.Morton
Hymenoscyphus tumulentus
Hypena samlikiensis
Hypercompe xanthonota Oberthür, 1881
Hypericum fasciculatum Michx.
Hyphodontia cineracea (Bourdot & Galzin) J. Erikss. & Ryvarden
Hypnum revoltum
Hypocerides
Hypochnicium lundellii (Bourdot) J. Erikss.
Hypodermopsis linearis (Peck) Kuntze
Hypothenemus expers Blandford, 1894d
Ibidion conjugatum White 1855
Ichneumon aeneus ramicornis Retzius, 1783
Ichneumon erythraea Gravenhorst 1820
Idiochila Bernhauer & Schubert, 1910
Ilex macrostigma C.Y. Wu
Impatiens latiflora Hook. f. &amp; Thoms.
Inape uncina
Indalmus hanchunglinensis Li, 1992
Indirana cf. beddomii 72
Indoweyla Fursich & Heinze in Jaitly, Fursich & Heinze 1995
Influenza A virus (A/Ireland/7/2009(H1N1))
Influenza A virus (A/Pennsylvania/PIPP2-09-053002-MIC/2008(H3N2))
Influenza A virus (A/Texas/39/2008(H3N2))
Influenza B virus (B/Kenya/0079/2009)
Inga longiflora Spruce ex Bentham
Inonotus luteoumbrinus
Ischionorox antiqua Blackwelder 1946
Ischniodes mediofusca
Isoetes boomii N. Luebke
Isoglossa fastidiosa
Isolepis berlandieri
Isolepis repens
Isoperla peterzwicki Stark & Sivec, 2008
Isopterygium albescens smallii Nutt.
Isospora tropicalis Mukherjea & Krassner 1965
Isotoma purpurascens Packard 1873
Jacobinia polita Hiern
Jacquemontia spiciflora (Choisy) Hall. fil.
Jatropha hernandiifolia var. portoricensis Urb.
Jemtella THORSLUND 1940
Johnsonia lupulina (Endl.) Benth. var. teretifolia
Jonesella crassa
Jynx torquilla mauretanica
Kaliella delectabilis
Koenenia florencioe
Koppe tinikitkita
Kumba musorstom Merrett & Iwamoto 2000
Lacerta muralis bruggemani
Laestadia eucalypti
Lagoseris calycina
Lamium humile
Lastrea napoleonis
Latronema botulum Gerlach, 1956
Laurencia gemmifera
LbFV
Leieschara crustacea
Leiocidaris papillata (Leske, 1778)
Leiolopisma himalayanum Schmidt, 1926
Lepidium divaricatum Atton
Lepidoptera sp. BOLD:AAA0338
Lepidoptera sp. BOLD:AAO8615
Lepidoptera sp. BOLD:AAO9290
Lepocinclis oxyuris gracillima Playfair 1921
Leposoma osvaldoi Avila-pires, 1995
Leptacrydium guineense Günther, Klaus 1979
Leptochloa filiformis (Lam.) P. Beauv.
Leptoclinium (Nutt.) Benth.
Leptomitus vitreus (Roth) Agardh{?}
Leptoporus marianii
Leptosphaeria lasiosphaerioides Starbäck & Grevill.
Leptura tonsa Daniel, 1891
Leucania irregularis (Walker, 1857)
Leurocidaris montanaro
Leuronotus spatulatus Gahan, 1888
Limaia conspicua Martins-Neto & Vulcano 1989
Linaria kurdica subsp. aucheri
Lineodes vulnifica
Linnaemya keiseri
Linogeraeus ciliaris
Linum subsect. Adenolinum (Reichenb.) A.V.Petrova
Liolaemus gallardoi CEI & SCOLARO 1982
Lioligus Casey 1912
Liopleurodon macromerus (Phillips 1871)
Liparis rhombea
Lissonota curtiventris
Litamena Nardo, 1833
Litinga mimica (Poujade 1885)
Litoria nudidigitus
Lobivia caespitosa Rausch var. violacea
Loligonidae
Lomelosia candollei (Wall. ex DC.) J. Soj&aacute;k
Lonchaea mallochi MacGowan & Rotheray 2000
Longicoccus affinis Danzig, 1975
Loxofidonia explanata Wlk.
Lucidestea atkinsoni (Woods, 1876)
Lucuma laetevirens Baill.
Ludwigia brenanii Hara
Lunatae
Lupinus microcarpus var. ruber (A.Heller) C.P.Sm.
Lychas kimberleyanus
Lychnogaster angustatus
Lychnophora humillima Sch. Bip.
Lycomorphoides simulans Monné & Giesbert, 1994
Macrocentrus seyrigi
Macroeme priapica Aurivillius 1912
Macronus ptilosus reclusus
Macrophya birmanica Will 1934
Macroscaphites recticostatus
Malagoniella magnifica
Malpighia altissima
Mamillopsis (E.Morren) F.A.C.Weber ex Britton & Rose
Mammea yunnanensis
Mammillaria decipiens Scheidw. var. albescens (Tiegel) Repp.
Mapouria papantlensis
Maroregonia
Mastogloia pusilla var. subcapitata Hust.
Matelea velutinoides W.D. Stevens
Mayhewia epopi
Mecometopus patagonicus Aurivillius, 1912
Medicago polymorpha tricycla
Mediolobivia aureiflora sarothroides
Medon claviceps Reitter 1908
Megaselia setigera Brues
Melanconis desmazierii Petr. 1938
Melanomma pulvis-pyrius f. aceris-campestris
Melanoplus diffemntialis
Melastoma fastigiatum Mart. ex Triana
Melinoessa pauper
Mellicta nevadensis Oberthür, 1904
Melodinus tournieri Pierre
Menida speciosa
Mesochorus sericeus Brischke 1880
Mesocnemis singularis Karsch, 1891
Mesonia sp. D49-B04
Metacypridinae
Metaquimperia madhuai Sood 1973
Metophthalmus albosignatus
Microdon (Microdon) globosus
Microglomus L.S. Olive & Stoian. 1977
Microlobius C. Presl
Micromonospora sp. WYP-153
Microtus (Sumeriomys) socialis zaitsevi
Micrurus psyches Roze, 1967
Mikania F.W. Schmidt 1795
Mila caespitosa Britton & Rose f. breviseta (Rauh & Backeb.) Donald
Mimetes rehmani
Mimudea costiplaga
Mionochroma ocreatum Podany 1965
Mittenothamnium eurystomum Cardot 1913
Mnesipatris Meyrick 1935
Montenegrinini
Multivasculatus Howell & Van Houten 1940
Munna schauinslandi Sars
Muraena reticulata
Mus reboudia
Mycosphaerella tassiana var. alpina Rehm & Lindf. 1915
Myonera sulcifera (Jeffreys, 1882)
Myosorex muricauda (Miller, 1900).
Myristica ceylanica A. DC. var. cagayanensis (Merr.) J. Sinclair
Myrmeleon neutrus Fischer von Waldheim, 1822
Myrtus acutifolia Sennen & Malag.
Myxodictyon rotuliforme (Müll. Arg.) Müll. Arg. 1890
Myzus pyrarius Passerini, 1861
Nacarina panchlora (Gerstaecker, [1888])
Nagakuchikius
Naineis
Napeogenes harbona forsteri R. Fox & Real, 1971
Nassarius ovum
Naupliicola kaunasiensis Michajlow 1970
Navicula bacillum var. gregoryana Cleve & Grun.
Navicula globulifera Hustedt 1927
Navicula lapsa J. R. Carter & P. Denny
Nemapogon teberdellus (Zagulajev 1963)
Neoachmandra pentaphylla (Naudin) W. J. de Wilde & Duyfjes
Neocypholaelaps africanus Evans, 1963
Neoflustra dimorphica Lopez Gappa, 1982
Neogossea sexiseta Krivanek and Krivanek, 1958
Nephilengys genualis Gerstacker 1873
Nephrodium coriaceum C.Hope
Nerinidae
Netelia kodai Konishi
Neuraphini Csiki 1909
Nicotiana parviflora (A. L. Juss.) Philippi
Niedenia spinulifer Ahl 1923
Nobius bonnairei (Reitter, 1892)
Norovirus Hu/CHN43202/LZ04
Nostoc sp. Pannaria patagonica cyanobiontCh
Notarchus leachii freeri
Nuphar japonica var. crenata Casp.
Nygmia phaeorrhoea (Donovan, 1813)
Nysius kinbergi Usinger 1959 sec. Asquith & Messing 1993
Ochropleura xanthiodes
Ocystola homoleuca
Odontoglossum coronarium Rolfe var. flavum
Odynerus blackburni Blackburn & Kirby 1880 sec. Nishida 2001
Oligonychus longiclavatus (Reck, 1953)
Omalium fuscum Gravenhorst, 1806
Ommatiosteres caffrica Enderlein, 1925
Onopordon viscosum
Onthophagus iricolor D'Orbigny 1902
Onychiurus sublata Gisin 1957
Opatrinus corvinus Mulsant, 1852
Ophioglypha carinata Koehler 1900
Ophrys calliantha Bartolo & Pulv.
Opisthotyleptus soueastus (Ahmad & Jairajpuri, 1980)
Opopsitta gulielmitertii fuscifrons
Opuntia wentiana
Oreopanax conditi
Oriastrum lycopodioides var. glabriusculum
Ornithonyssus nyctinomi (Zumpt & Patterson 1951)
Orthakarstenia shastaensis Dailey 1970
Orthechinus (Triplacidia) biarritzensis
Orthellia (Stenomitrd) claripennis Milch.
Orthoskrjabinia macrorostellata Sawada & Kugi 1979
Osteospermum natalense Sch.Bip. ex Harv. & Sond.
Otiorhynchus ormayi
Otiorhynchus substriatus Gyllenhal, 1834
Oxyethira zeronia
Oxymeris pennipilis
Pabula bovilli
Pachira tomentosa (Mart. & Zucc.) Endl. ex Walp.
Pachliopta ceylonica Moore 1881
Pachygenium ventricosum
Pachyteles pascoei Schaum, 1863
Paeonia lobata Pall.
Pagipsylla Smit 1979
Palaeozygopleura chlupaci Fryda 1993
Papillaria amblyacis (Mll.Hal.) A.Jaeger
Papirius marmoratus Packard 1873
Parablackwelderia jimaensis (Yang 1974)
Paracaptorhinus Watson, 1954
Parachorista Lin Qibin 1976
Paradoxosomatidea
Paraeuprepocnemis syriaca (Brunner von Wattenwyl 1893)
Paralastor maculiventris (Saussure, 1856)
Parnassius apollo nichollae Rougeot & Capdeville, 1972
Parnassius mnemosyne ozalensis
Pasaphylla Péringuey 1904
Paspalum wagnerianum
Patenaria Hamm, 1881
Pavetta hongkongensis Bremek., 1934
Pedicularis langsdorffii var. purpurascens (Cham. ex Spreng.) Ivanina
Penicillium sp. 5 MM-2011
Peniophora gemmea D.P. Rogers
Penstemon barbatus A.Gray var. trichander
Pentapollis H. D. Pflug, 1953
Pentstemon rupicola
Peridium H.W. Schott, 1827
Perissocytheridea lohanna Hu et Tao
Peropus
Persicula oryza Lamarck 1822
Pertya tsoongiana Y. Ling
Peyritschiella protea
Pezotettix alpinus collinus Brunner von Wattenwyl, 1864
Phacelia affinis affinis
Phalaena christiernana Linnaeus 1767
Phalaenopsis equestris f. aurea
Phalaris lindigii
Phallus subtilis (A. Møller) Lloyd
Pheropsophus hispanicus (Latreille & Dejean, 1823)
Phidippus paludatus C. L. Koch, 1846
Philantus woodi Stejneger 1905
Phlegra albostriata Simon 1901
Phlomoides melanantha (Diels) Kamelin & A.M.Makhmedov
Phobetron tetradactylus Walsingham, 1864
Phoebe poiretiana
Phoma calycotomes Rolland 1896
Phormangis schumannii (Kraenzl.) Schltr.
Photinia chingiana var. lipingensis (Y.K. Li &amp; M.Z. Yang) L.T. Lu &amp; C.L. Li
Phycodurus eques (Günther 1865)
Phyllerythrurus circumjectus Champion, G.C., 1910
Phyllosoma reynaudii Guer.
Phytoecia pretiosa Faldermann, 1837
Picumnus albosquamatus subsp. albosquamatus Orbigny, 1840
Pigea banksiana DC.
Pilea distachys Yamam.
Pilocnema confusa Hansen 2003
Pimpinella kurdica
Pisidium tuberculatum Parr
Pison mariannense Yasumatsu
Pithecops fulgens
Pittosporum pimeleoides R. Cunn. ex A. Cunn.
Platyblemmus umbraculatus var. algiricus Gogorza, 1881
Pleminia repanda Stål, 1874
Pleolophus subterminatus Jonaitis
Plethopeltis saurini Kobayashi
Pleuronectes distinctiales Larrañaga in Devincenzi 1925
Pleurothallis ibex
Pleurotus fuscus fuscus
Plexippus cornutus
Plicochonetes geniculatus
Plumularia altitheca Nutting, 1900
Poecilochaetus clavatus Imajima, 1989
Poliaenus oregonus Monné 1994
Poliolimnas cinereusmoluccanus
Polybotrya frondosa
Polydrosus lateralis Gyll. in Shoenh. , 1834
Polydrusus (Eudipnus) cocciferae Kiesenwetter 1864
Polygonum terrestre Britton, Sterns & Poggenb.
Polysiphonia scopulorum Harvey, 1855
Polytrichum strictum fo. umbrosum Roiv.
Pompilus gotlandicus
Ponera solitaria Smith 1860
Poraster indicus Döderlein, 1916
Porrostoma pusillus
Potentilla thomsonii tibetica
Pozoa ranunculus (d'Urv.) Hook.f.
Priasus Mulsant 1850
Primula vitaliana L.
Prionitis articulata Okamura, 1899
Procris grisea Niepelt, 1924
Procryptotermes corniceps Snyd.
Prodactylioceras pseudodavoei Maubeuge 1984
Proemotobothrium southwelli
Prokopicystis mergli
Pronaeus instabilis (Fabricius 1787)
Propeamussium siratama
Protium sessiliflorum (J. N. Rose) Standl.
Protolechia penthicodes Meyrick, 1921
Prunus cornuta (Hara) Hara forma villosa
Prunus japonica var. eujaponica
Pseudanomoglossus
Pseudanostirus propolus (LeConte)
Pseudanthessius thorellii (Brady and Robertson 1875)
Pseudoalteromonas sp. K2B-2
Pseudoanthocotyle pavlovskyi Bychowsky & Nagibina 1954
Pseudobium anatolicum Assing 2006
Pseudocercospora euphorbiae-pubescentis
Pseudocercospora uromycestri
Pseudoedentostomina
Pseudohypocrea Y. Doi, 1972
Pseudolimnophila rhanteria Alexander 1927
Pseudoscymnus anomalus Chapin 1965 sec. Chazeau 1983
Pseudosira evansi
Pseudostenophylax xuthus
Pseudotabanus equinus (Ferguson & Hill, 1922 )
Pseudotelphusa tornimacula Janse, 1958
Psevdoparopsis Blackburn 1899
Psychoda delicata Quate
Pteromalus difficilis Förster, 1841
Pterophorus galactodactylus
Ptinus catalonicus
Ptinus subgriseofasciatus Pic, 1935
Ptychodactylus hasselquisti
Ptychodes niveisparsis DILLON L. S., DILLON E. S., 1941
Ptychoparia (Lyriaspis ?) s.
Ptychoptera uelensis Alexander
Pussella Danielopol in Maddocks 1976
Puya parviflora L.B. Sm.
Pyrenula libricola Ach.
Pyrinia resignata Guen�e 1858
Pyrrhocorax pyrrohocorax
Quadrapesus Cheng 1986
Quasimellana barbara
Quercus oblita Gand.
Ragwelellus (Narinellus) indonesicus Carvalho & Wallerstein 1979
Ramphotyphlops yirrikalae (Kinghorn, 1942)
Ranularia longirostra
Rapanea rawacensis (A. DC.) Mez
Rasbora sp. 'Thailand'
Repomucenus lunatus
Reviya minima
Rhabditis cephaloides Stefanski 1922
Rhabdomastix schmidiana Alexander
Rhachomyces philonthinus
Rhagophthalmus fugongensis Li and Liang in Li, Ohba and Liang, 2008
Rhaphidophlus oxeota van
Rhaphidophora maclurei
Rhaphuma multiinterrupta ininterrupta Pic, 1937
Rhinanisus suturalis
Rhizobium galegae
Rhizocarpon riparium f. dealbata Räsänen
Rhodactis rhodostoma (Ehrenberg, 1834)
Rhododendron tomentosum subarcticum (Harmaja) G. Wallace
Rhopaitriplasia Diakonoff 1973
Rhynchosia memnonia auct. non (Delile)DC.
Rhynchostegium glaucovirescens (C. Müller) Kindberg, 1888
Rica lucunae
Rivulus chucunaque subsp. chucunaque
Rosa acicularis var. albifloris
Rosa ×dumalis var. legitima Gren.
Rosa multiflora glabrescens
Rosa rubiginosa var. sylvicola
Rosa stylosa subvar. levistyla
Rostrypena palpalis (Hubner 1796)
Rottboellia striata pubescens
Rubus bloxamianus Colem. ex Rogers
Rubus silvaticus var. longistylis Kük.
Rubus subvillarsianus
Rudiobrissus
Ruellia ebracteata Dalz.
Russula raoultii var. meridionalis Bidaud
Rymosia damascenoi
Saccammina globosa Crespin 1963
Saccharata kirstenboschensis Crous & A.R. Wood, 2008
Salicicola africana Newstead
Salix bistyla Handel-Mazzetti
Salix glauca L. var. villosa (D.Don) Andersson
Salvelinus fontinalis x Salmo gairdneri
Salvia algeriensis Desf.
Sambucus caerulea glauca
Sastrilophus dehmi Sahni and Khare 1971
Satureja calamintha (L.) Scheele var. glandulosa (Riquien) Briq.
Satyrium cucullatum
Saxifraga comosa Britton
Scabriculocypris Anderson 1940
Schedorhinotermes nancowriensis
Schizocuma spinoculatum (Jones), 1984
Schizothorax longibarbus Kessler 1889 sec. Eschmeyer 2004
Schwartziella dalli (Bartsch, 1915)
Sciaphilus chevrolati Stierlin, W.G. , 1885
Sciniatosporium afzeliae (M.B. Ellis) Morgan-Jones
Sciobius impressicollis Boheman, 1843
Scolytus robustus Blackman 1934
Scoparia nectarias Meyrick 1899 sec. Swezey 1913
Scopelus spinosus Steindachner, 1867
Scorpiopelecinus laetus Zhang & Rasnitsyn 2004
Sedum filicaule
Sedum jahandiezii subsp. persicinum Maire &amp; Sam.
Sematophyllum pungens
Senna artemisioides ×coriacea
Septoria spergularina
Serinicia metallica Dyar 1914
Severe acute respiratory syndrome-related coronavirus
Sibogita geometrica Maas 1905
Silene halophila Link ex Willk. & Lange
Silvia Cuvier 1800
Simplaletes ulanshirehensis
Siphona simulans
Siphonatrophia Swain, 1918
Sium tenue
Smerinthus planus clarissimus (Mell, 1922)
Solanum ciliolatum
Solariella vaughani
Sophronica ruficeps T�occhi & Sudre 2002
Soranus championi
Sorghum secundum
Sphaeria lichenoides convolvulicola
Sphaeromphale clopimum f. clopimum (Wahlenb.) Trevis.
Sphaerospora dubinini Shulman, 1962
Sphalloeme costipennis Turnbow, Cave & Thomas 2003
Spilote Hübner 1822
Spinactaletes calcarius (Bellinger 1962) Soto-Adames 1988
Spirocyrtis Haeckel, 1881
Splachnum intermedium Drumm.
Stachycarpites projectus Ogura
Stachytarpheta longispicata subsp. brevibracteata (Moldenke) S. Atkins
Staphlosporonites siwalikus R. K. Saxena & A. P. Bhattach. 1987
Staphylococcus aureus M0512
Steganacarus michaeli Bernini & Avanzati 1987
Steirodon brunneri (Bolivar, I. 1881)
Stellaria davidii
Stempfferia (Cercenia) bouyeri
Stenaria butterwickiae
Stenobracon virgulatus
Stenochorus plicatus SCHÖNHERR Carl Johann, 1817
Steptorhamphus tuberosus (Fisch. & C.A.Mey.) Takht. subsp. petraeus
Stictophaula omissa Gorochov 2003
Stictosomus reticulatus Zik�n & Zik�n 1944
Stigmodera sancta Carter 1913
Stilodes (Podostilodes) Bechyne 1954
Storena formosa Baehr & Jocqué, 1994
Strangalia dimidiata (Redtenbacher 1867)
Streptaxis layardianus Bens
Strombosa
Stylidium pendulum Keighery
Sulcella altifrons Jones 1968
Sulcoactaeon rantera
Symphyotrichum schistosum (E.S.Steele) G.L.Nesom
Syrphoctonus signatus (Gravenhorst 1829)
Tachina bicolor Wiedemann 1830
Tachyporus quadriscopulatus Pand., 1869
Taenia pusilla
Tamba flaviolata Hampson 1926
Tanshiceras lamellatum
Tanymecus fausti Desbr. D. Loges, 1884
Tapesia rosae var. prunicola (Fuckel) W. Phillips, 1887
Tapinoma simrothi var. phoenicium Emery 1925
Taraxacum laevigatum ssp. glaucescens sensu Hayek
Tartessella rugosa (Evans, 1942)
Tathorhynchus nigra Viette, 1954
Taubachia Zeissler, 1977
Taxodontotherium reverendum
Tchucotopteris
Teleocichla aff. proselytus HLF-2010
Telphusa amelanchierclla Braun 1930
Terminalia microcarpa incana
Tetrabothrium fallax (Van Beneden, 1871) Örley, 1885
Tetranthera elaeocarpa
Tetrarhynchus viridis Wagener 1854
Tettigidea planovertex Hancock, J.L. 1913
Thalassodes AH02In
Thelastomoides longicollis Walton, 1927
Thera orcadensis Cockayne, 1950
Thermopsis californica S. Watson var. argentata (Greene) C.J. Chen & B.L. Turner
Thiasophila caecum Jeannel, 1922
Thibaudia affinis
Thomsonisca pallipes (Chumakova, 1957)
Thyatira mexicana
Thymistadopsis albidescens Hampson 1895
Thymus iljinii Klok. & Shost.
Thyone spadix Sluiter, 1901
Tipula (Savtshenkia) breviantennata
Trachelostyla simplex (Kahl, 1932) ?
Trachyiulus wilsonae Mauries 1983
Trachyrhachis pulchella (Bruner, L. 1889)
Trachytriton? pernambucense
Tragacantha webberi (A.Gray) Kuntze
Trametella extenuata f. dimidiata "(Bourdot & Galzin) Doma?ski
Tranopelta subterranea (Mann, 1916)
Trentepohlia (Paramongoma) metatarsata
Trepidarioides univittata Verbeke
Tricharia sp. E. Baloch WH5
Tricheilostoma dugandi DUNN 1944
Trichoniscus pterydicola
Trichopeziza pulveracea Fuckel, 1870
Trigonops caerulescens Blanchard, 1853
Trimorphodon wilkinsonii Cope 1886
Troglodytes aedon effutitus Wetmore, 1958
Trox nigrociliatus nyansanus Haaf 1953
Truplaya saegeri Matile, 1978
Trypeta cassandra Osten Sacken 1882
Turbonilla macra W. H. Dall & P. Bartsch, 1909
Tympanosporium W. Gams
Unarites suleki Macsotay 1967
unclassified Oodini
uncultured bacteria Af ensemble
Uniola maritima Michx., 1803
Unipectiphora Janse 1964
Upogebia tipica
Uromyces stylochitonis
Utopileus aurivillianus Schmidt, 1922
Vagnia cirriformia
Valentella costata
Valerianeae Dumort.
Vaniotia H. Lev.
Vaugonia (Hijitrigonia) kahuika Fleming 1987
Veronica alpina var. nutans (Bong.) Ledeb.
Verrucaria constellata (Ach.) Eschw. 1833
Vibrio sp. A318
Viburnum cassinoides angustifolium
Virgulus ericoides subsp. pansus (S.F.Blake) Á.Löve & D.Löve
Vorticella vestita Stokes, 1883
Woodsia plumerae Lemmon
Woytkowskia travassosi J�lio, Giorgi & Monn� 2000
Wrigthia
Xanthoencyrtus apterus Timberlake, 1919
Xerotus pusillus Berk. & M.A. Curtis
Xestochironomus latilobus Borkent, 1984
Zeamordella caprai
Zeldia acrobeles Andrassy 1967
Zelotes rothschildi (Simon, 1909)
Zephyranthes fluvialis
Zingiber vanlithianum
