# Supplementary material for: “gnparser”: a powerful parser for scientific names based on Parsing Expression Grammar
Source: BMC Bioinformatics. 2017 May 26;18:279. doi: 10.1186/s12859-017-1663-3 (PMC5446698; doi:10.1186/s12859-017-1663-3)
Supplement: Supplementary file 4 — Extensive test suite that describes the parser’s behavior. It is also a source of examples of parser functionality and output format. Test suite consists of a pipe delimited input (scientific name) and parsed output in JSON format. (TXT 253 kb) [file 12859_2017_1663_MOESM4_ESM.txt]

####
# Global Names Parser Test
#
# This test consists of a pipe delimited input (scientific name) and parsed
# output in JSON format
####

### Uninomials

#SECTION: Uninomial<
Pseudocercospora|{"name_string_id":"9c1167ca-79e7-53de-b4c3-fcdb68410527","parsed":true,"quality":1,"parser_version":"test_version","verbatim":"Pseudocercospora","normalized":"Pseudocercospora","canonical_name":{"value":"Pseudocercospora"},"hybrid":false,"surrogate":false,"virus":false,"details":[{"uninomial":{"value":"Pseudocercospora"}}],"positions":[["uninomial",0,16]]}
#>

#SECTION: Uninomial with an author<
Pseudocercospora Speg.|{"name_string_id":"ccc7780b-c68b-53c6-9166-6b2d4902923e","parsed":true,"quality":1,"parser_version":"test_version","verbatim":"Pseudocercospora Speg.","normalized":"Pseudocercospora Speg.","canonical_name":{"value":"Pseudocercospora"},"hybrid":false,"surrogate":false,"virus":false,"details":[{"uninomial":{"value":"Pseudocercospora","authorship":{"value":"Speg.","basionym_authorship":{"authors":["Speg."]}}}}],"positions":[["uninomial",0,16],["author_word",17,22]]}
Döringina Ihering 1929 (synonym)|{"name_string_id":"95eb9081-5fe5-5497-be3d-ef0ce65a472c","parsed":true,"quality":3,"quality_warnings":[[3,"Unparseable tail"],[2,"Non-standard characters in canonical"]],"parser_version":"test_version","verbatim":"Döringina Ihering 1929 (synonym)","normalized":"Doringina Ihering 1929","canonical_name":{"value":"Doringina"},"hybrid":false,"surrogate":false,"unparsed_tail":" (synonym)","virus":false,"details":[{"uninomial":{"value":"Doringina","authorship":{"value":"Ihering 1929","basionym_authorship":{"authors":["Ihering"],"year":{"value":"1929"}}}}}],"positions":[["uninomial",0,9],["author_word",10,17],["year",18,22]]}
Pseudocercospora Speg., Francis Jack.-Drake.|{"name_string_id":"25b015c7-a099-5bf6-91a9-cc8fde31f388","parsed":true,"quality":1,"parser_version":"test_version","verbatim":"Pseudocercospora Speg., Francis Jack.-Drake.","normalized":"Pseudocercospora Speg. & Francis Jack.-Drake.","canonical_name":{"value":"Pseudocercospora"},"hybrid":false,"surrogate":false,"virus":false,"details":[{"uninomial":{"value":"Pseudocercospora","authorship":{"value":"Speg. & Francis Jack.-Drake.","basionym_authorship":{"authors":["Speg.","Francis Jack.-Drake."]}}}}],"positions":[["uninomial",0,16],["author_word",17,22],["author_word",24,31],["author_word",32,37],["author_word",38,44]]}
#>

#SECTION: Uninomial with an author and a year<
Pseudocercospora Speg. 1910|{"name_string_id":"eac97817-869a-5400-8b1e-0a125876189d","parsed":true,"quality":1,"parser_version":"test_version","verbatim":"Pseudocercospora Speg. 1910","normalized":"Pseudocercospora Speg. 1910","canonical_name":{"value":"Pseudocercospora"},"hybrid":false,"surrogate":false,"virus":false,"details":[{"uninomial":{"value":"Pseudocercospora","authorship":{"value":"Speg. 1910","basionym_authorship":{"authors":["Speg."],"year":{"value":"1910"}}}}}],"positions":[["uninomial",0,16],["author_word",17,22],["year",23,27]]}
Pseudocercospora Spegazzini, 1910|{"name_string_id":"6cc2922a-1f1d-5a40-90a7-b155fd16b233","parsed":true,"quality":1,"parser_version":"test_version","verbatim":"Pseudocercospora Spegazzini, 1910","normalized":"Pseudocercospora Spegazzini 1910","canonical_name":{"value":"Pseudocercospora"},"hybrid":false,"surrogate":false,"virus":false,"details":[{"uninomial":{"value":"Pseudocercospora","authorship":{"value":"Spegazzini 1910","basionym_authorship":{"authors":["Spegazzini"],"year":{"value":"1910"}}}}}],"positions":[["uninomial",0,16],["author_word",17,27],["year",29,33]]}
Platypus bicaudatulus Schedl (1935h)|{"name_string_id":"5bf2e3f3-46dc-5138-a912-0e0ab2fdb22d","parsed":true,"quality":2,"quality_warnings":[[2,"Year with latin character"],[2,"Year with parentheses"]],"parser_version":"test_version","verbatim":"Platypus bicaudatulus Schedl (1935h)","normalized":"Platypus bicaudatulus Schedl (1935)","canonical_name":{"value":"Platypus bicaudatulus"},"hybrid":false,"surrogate":false,"virus":false,"details":[{"genus":{"value":"Platypus"},"specific_epithet":{"value":"bicaudatulus","authorship":{"value":"Schedl (1935)","basionym_authorship":{"authors":["Schedl"],"year":{"value":"1935","approximate":true}}}}}],"positions":[["genus",0,8],["specific_epithet",9,21],["author_word",22,28],["approximate_year",30,35]]}
Platypus bicaudatulus Schedl (1935)|{"name_string_id":"c13ffa95-76e8-5ad1-aec6-311d65dc4dc0","parsed":true,"quality":2,"quality_warnings":[[2,"Year with parentheses"]],"parser_version":"test_version","verbatim":"Platypus bicaudatulus Schedl (1935)","normalized":"Platypus bicaudatulus Schedl (1935)","canonical_name":{"value":"Platypus bicaudatulus"},"hybrid":false,"surrogate":false,"virus":false,"details":[{"genus":{"value":"Platypus"},"specific_epithet":{"value":"bicaudatulus","authorship":{"value":"Schedl (1935)","basionym_authorship":{"authors":["Schedl"],"year":{"value":"1935","approximate":true}}}}}],"positions":[["genus",0,8],["specific_epithet",9,21],["author_word",22,28],["approximate_year",30,34]]}
Tridentella tangeroae Bruce, 198?|{"name_string_id":"179d63c9-bad4-5e61-bf2e-7261b4aa5066","parsed":true,"quality":2,"quality_warnings":[[2,"Year with question mark"]],"parser_version":"test_version","verbatim":"Tridentella tangeroae Bruce, 198?","normalized":"Tridentella tangeroae Bruce (198?)","canonical_name":{"value":"Tridentella tangeroae"},"hybrid":false,"surrogate":false,"virus":false,"details":[{"genus":{"value":"Tridentella"},"specific_epithet":{"value":"tangeroae","authorship":{"value":"Bruce (198?)","basionym_authorship":{"authors":["Bruce"],"year":{"value":"198?","approximate":true}}}}}],"positions":[["genus",0,11],["specific_epithet",12,21],["author_word",22,27],["approximate_year",29,33]]}
Rhynchonellidae d'Orbigny 1847|{"name_string_id":"f3b90050-32f2-5009-ae9d-705fc58e45c4","parsed":true,"quality":1,"parser_version":"test_version","verbatim":"Rhynchonellidae d'Orbigny 1847","normalized":"Rhynchonellidae d'Orbigny 1847","canonical_name":{"value":"Rhynchonellidae"},"hybrid":false,"surrogate":false,"virus":false,"details":[{"uninomial":{"value":"Rhynchonellidae","authorship":{"value":"d'Orbigny 1847","basionym_authorship":{"authors":["d'Orbigny"],"year":{"value":"1847"}}}}}],"positions":[["uninomial",0,15],["author_word",16,25],["year",26,30]]}
Ataladoris Iredale & O'Donoghue 1923|{"name_string_id":"dbb90380-0552-5237-82ef-8a8b07e42049","parsed":true,"quality":1,"parser_version":"test_version","verbatim":"Ataladoris Iredale & O'Donoghue 1923","normalized":"Ataladoris Iredale & O'Donoghue 1923","canonical_name":{"value":"Ataladoris"},"hybrid":false,"surrogate":false,"virus":false,"details":[{"uninomial":{"value":"Ataladoris","authorship":{"value":"Iredale & O'Donoghue 1923","basionym_authorship":{"authors":["Iredale","O'Donoghue"],"year":{"value":"1923"}}}}}],"positions":[["uninomial",0,10],["author_word",11,18],["author_word",21,31],["year",32,36]]}
#>

#SECTION: Two-letter genus names (legacy genera, not allowed anymore)<
Ca Dyar 1914|{"name_string_id":"ccb4663f-3d9a-5447-ab28-13e453738075","parsed":true,"quality":1,"parser_version":"test_version","verbatim":"Ca Dyar 1914","normalized":"Ca Dyar 1914","canonical_name":{"value":"Ca"},"hybrid":false,"surrogate":false,"virus":false,"details":[{"uninomial":{"value":"Ca","authorship":{"value":"Dyar 1914","basionym_authorship":{"authors":["Dyar"],"year":{"value":"1914"}}}}}],"positions":[["uninomial",0,2],["author_word",3,7],["year",8,12]]}
Ea Distant 1911|{"name_string_id":"c5a5643f-452f-5c51-91eb-42789ed6f3a4","parsed":true,"quality":1,"parser_version":"test_version","verbatim":"Ea Distant 1911","normalized":"Ea Distant 1911","canonical_name":{"value":"Ea"},"hybrid":false,"surrogate":false,"virus":false,"details":[{"uninomial":{"value":"Ea","authorship":{"value":"Distant 1911","basionym_authorship":{"authors":["Distant"],"year":{"value":"1911"}}}}}],"positions":[["uninomial",0,2],["author_word",3,10],["year",11,15]]}
Ge Nicéville 1895|{"name_string_id":"ba4f0f90-1df5-5054-a17b-15938a942d88","parsed":true,"quality":1,"parser_version":"test_version","verbatim":"Ge Nicéville 1895","normalized":"Ge Nicéville 1895","canonical_name":{"value":"Ge"},"hybrid":false,"surrogate":false,"virus":false,"details":[{"uninomial":{"value":"Ge","authorship":{"value":"Nicéville 1895","basionym_authorship":{"authors":["Nicéville"],"year":{"value":"1895"}}}}}],"positions":[["uninomial",0,2],["author_word",3,12],["year",13,17]]}
Ia Thomas 1902|{"name_string_id":"9826997c-1d52-5de2-8b7b-facdc9fb73f2","parsed":true,"quality":1,"parser_version":"test_version","verbatim":"Ia Thomas 1902","normalized":"Ia Thomas 1902","canonical_name":{"value":"Ia"},"hybrid":false,"surrogate":false,"virus":false,"details":[{"uninomial":{"value":"Ia","authorship":{"value":"Thomas 1902","basionym_authorship":{"authors":["Thomas"],"year":{"value":"1902"}}}}}],"positions":[["uninomial",0,2],["author_word",3,9],["year",10,14]]}
Io Lea 1831|{"name_string_id":"3cc533a5-4f2c-5aec-ba30-85a27548aa95","parsed":true,"quality":1,"parser_version":"test_version","verbatim":"Io Lea 1831","normalized":"Io Lea 1831","canonical_name":{"value":"Io"},"hybrid":false,"surrogate":false,"virus":false,"details":[{"uninomial":{"value":"Io","authorship":{"value":"Lea 1831","basionym_authorship":{"authors":["Lea"],"year":{"value":"1831"}}}}}],"positions":[["uninomial",0,2],["author_word",3,6],["year",7,11]]}
Io Blanchard 1852|{"name_string_id":"4de7e503-a5a5-5309-bc6c-cbaf90a9199b","parsed":true,"quality":1,"parser_version":"test_version","verbatim":"Io Blanchard 1852","normalized":"Io Blanchard 1852","canonical_name":{"value":"Io"},"hybrid":false,"surrogate":false,"virus":false,"details":[{"uninomial":{"value":"Io","authorship":{"value":"Blanchard 1852","basionym_authorship":{"authors":["Blanchard"],"year":{"value":"1852"}}}}}],"positions":[["uninomial",0,2],["author_word",3,12],["year",13,17]]}
Ix Bergroth 1916|{"name_string_id":"981228e8-45fe-5b7b-ab78-4793cae51602","parsed":true,"quality":1,"parser_version":"test_version","verbatim":"Ix Bergroth 1916","normalized":"Ix Bergroth 1916","canonical_name":{"value":"Ix"},"hybrid":false,"surrogate":false,"virus":false,"details":[{"uninomial":{"value":"Ix","authorship":{"value":"Bergroth 1916","basionym_authorship":{"authors":["Bergroth"],"year":{"value":"1916"}}}}}],"positions":[["uninomial",0,2],["author_word",3,11],["year",12,16]]}
Lo Seale 1906|{"name_string_id":"8d9cb022-3458-5473-aa5a-91da319d5d78","parsed":true,"quality":1,"parser_version":"test_version","verbatim":"Lo Seale 1906","normalized":"Lo Seale 1906","canonical_name":{"value":"Lo"},"hybrid":false,"surrogate":false,"virus":false,"details":[{"uninomial":{"value":"Lo","authorship":{"value":"Seale 1906","basionym_authorship":{"authors":["Seale"],"year":{"value":"1906"}}}}}],"positions":[["uninomial",0,2],["author_word",3,8],["year",9,13]]}
Oa Girault 1929|{"name_string_id":"14647a9c-70c8-55a8-b2a7-1fc47c39732b","parsed":true,"quality":1,"parser_version":"test_version","verbatim":"Oa Girault 1929","normalized":"Oa Girault 1929","canonical_name":{"value":"Oa"},"hybrid":false,"surrogate":false,"virus":false,"details":[{"uninomial":{"value":"Oa","authorship":{"value":"Girault 1929","basionym_authorship":{"authors":["Girault"],"year":{"value":"1929"}}}}}],"positions":[["uninomial",0,2],["author_word",3,10],["year",11,15]]}
Ra Whitley 1931|{"name_string_id":"72b5b436-6381-5939-b8d1-7f04bb2a82bb","parsed":true,"quality":1,"parser_version":"test_version","verbatim":"Ra Whitley 1931","normalized":"Ra Whitley 1931","canonical_name":{"value":"Ra"},"hybrid":false,"surrogate":false,"virus":false,"details":[{"uninomial":{"value":"Ra","authorship":{"value":"Whitley 1931","basionym_authorship":{"authors":["Whitley"],"year":{"value":"1931"}}}}}],"positions":[["uninomial",0,2],["author_word",3,10],["year",11,15]]}
Ty Bory de St. Vincent 1827|{"name_string_id":"1d05b120-8f75-58ab-bdf7-c181fdf1bc3c","parsed":true,"quality":1,"parser_version":"test_version","verbatim":"Ty Bory de St. Vincent 1827","normalized":"Ty Bory de St. Vincent 1827","canonical_name":{"value":"Ty"},"hybrid":false,"surrogate":false,"virus":false,"details":[{"uninomial":{"value":"Ty","authorship":{"value":"Bory de St. Vincent 1827","basionym_authorship":{"authors":["Bory de St. Vincent"],"year":{"value":"1827"}}}}}],"positions":[["uninomial",0,2],["author_word",3,7],["author_word",8,10],["author_word",11,14],["author_word",15,22],["year",23,27]]}
Ua Girault 1929|{"name_string_id":"aee3fe77-1797-5172-82f1-5ee233108c15","parsed":true,"quality":1,"parser_version":"test_version","verbatim":"Ua Girault 1929","normalized":"Ua Girault 1929","canonical_name":{"value":"Ua"},"hybrid":false,"surrogate":false,"virus":false,"details":[{"uninomial":{"value":"Ua","authorship":{"value":"Girault 1929","basionym_authorship":{"authors":["Girault"],"year":{"value":"1929"}}}}}],"positions":[["uninomial",0,2],["author_word",3,10],["year",11,15]]}
Aa Baker 1940|{"name_string_id":"101d126d-c14a-5043-a1d8-72bc6a9f4dcf","parsed":true,"quality":1,"parser_version":"test_version","verbatim":"Aa Baker 1940","normalized":"Aa Baker 1940","canonical_name":{"value":"Aa"},"hybrid":false,"surrogate":false,"virus":false,"details":[{"uninomial":{"value":"Aa","authorship":{"value":"Baker 1940","basionym_authorship":{"authors":["Baker"],"year":{"value":"1940"}}}}}],"positions":[["uninomial",0,2],["author_word",3,8],["year",9,13]]}
Ja Uéno 1955|{"name_string_id":"45f6eba8-1063-590d-bc4a-9f9ffdef4a10","parsed":true,"quality":1,"parser_version":"test_version","verbatim":"Ja Uéno 1955","normalized":"Ja Uéno 1955","canonical_name":{"value":"Ja"},"hybrid":false,"surrogate":false,"virus":false,"details":[{"uninomial":{"value":"Ja","authorship":{"value":"Uéno 1955","basionym_authorship":{"authors":["Uéno"],"year":{"value":"1955"}}}}}],"positions":[["uninomial",0,2],["author_word",3,7],["year",8,12]]}
Zu Walters & Fitch 1960|{"name_string_id":"c8724802-7dfb-5743-9988-a5f11b4c57b5","parsed":true,"quality":1,"parser_version":"test_version","verbatim":"Zu Walters & Fitch 1960","normalized":"Zu Walters & Fitch 1960","canonical_name":{"value":"Zu"},"hybrid":false,"surrogate":false,"virus":false,"details":[{"uninomial":{"value":"Zu","authorship":{"value":"Walters & Fitch 1960","basionym_authorship":{"authors":["Walters","Fitch"],"year":{"value":"1960"}}}}}],"positions":[["uninomial",0,2],["author_word",3,10],["author_word",13,18],["year",19,23]]}
La Bleszynski 1966|{"name_string_id":"002f2de4-3661-5c8f-9175-cc1d1a9d6467","parsed":true,"quality":1,"parser_version":"test_version","verbatim":"La Bleszynski 1966","normalized":"La Bleszynski 1966","canonical_name":{"value":"La"},"hybrid":false,"surrogate":false,"virus":false,"details":[{"uninomial":{"value":"La","authorship":{"value":"Bleszynski 1966","basionym_authorship":{"authors":["Bleszynski"],"year":{"value":"1966"}}}}}],"positions":[["uninomial",0,2],["author_word",3,13],["year",14,18]]}
Qu Durkoop|{"name_string_id":"b4d879fa-028f-5b03-ad38-cc3a0765779a","parsed":true,"quality":1,"parser_version":"test_version","verbatim":"Qu Durkoop","normalized":"Qu Durkoop","canonical_name":{"value":"Qu"},"hybrid":false,"surrogate":false,"virus":false,"details":[{"uninomial":{"value":"Qu","authorship":{"value":"Durkoop","basionym_authorship":{"authors":["Durkoop"]}}}}],"positions":[["uninomial",0,2],["author_word",3,10]]}
As Slipinski 1982|{"name_string_id":"55237f82-2126-5579-a8c6-385c0eb7ed8e","parsed":true,"quality":1,"parser_version":"test_version","verbatim":"As Slipinski 1982","normalized":"As Slipinski 1982","canonical_name":{"value":"As"},"hybrid":false,"surrogate":false,"virus":false,"details":[{"uninomial":{"value":"As","authorship":{"value":"Slipinski 1982","basionym_authorship":{"authors":["Slipinski"],"year":{"value":"1982"}}}}}],"positions":[["uninomial",0,2],["author_word",3,12],["year",13,17]]}
Ba Solem 1983|{"name_string_id":"452f1a8e-711a-5b9c-906c-f475015229dd","parsed":true,"quality":1,"parser_version":"test_version","verbatim":"Ba Solem 1983","normalized":"Ba Solem 1983","canonical_name":{"value":"Ba"},"hybrid":false,"surrogate":false,"virus":false,"details":[{"uninomial":{"value":"Ba","authorship":{"value":"Solem 1983","basionym_authorship":{"authors":["Solem"],"year":{"value":"1983"}}}}}],"positions":[["uninomial",0,2],["author_word",3,8],["year",9,13]]}
#>

#SECTION: Combination of two uninomials<
Poaceae subtrib. Scolochloinae Soreng|{"name_string_id":"d10510a7-ad50-587a-8411-e03d30d44214","parsed":true,"quality":2,"quality_warnings":[[2,"Combination of two uninomials"]],"parser_version":"test_version","verbatim":"Poaceae subtrib. Scolochloinae Soreng","normalized":"Poaceae subtrib. Scolochloinae Soreng","canonical_name":{"value":"Scolochloinae","extended":"Poaceae subtrib. Scolochloinae"},"hybrid":false,"surrogate":false,"virus":false,"details":[{"uninomial":{"value":"Scolochloinae","rank":"subtrib.","parent":"Poaceae","authorship":{"value":"Soreng","basionym_authorship":{"authors":["Soreng"]}}}}],"positions":[["uninomial",0,7],["rank",8,16],["uninomial",17,30],["author_word",31,37]]}
Zygophyllaceae subfam. Tribuloideae D.M.Porter|{"name_string_id":"c60c1ff6-8e9d-5817-b49c-5845a5eaa9f5","parsed":true,"quality":2,"quality_warnings":[[2,"Combination of two uninomials"]],"parser_version":"test_version","verbatim":"Zygophyllaceae subfam. Tribuloideae D.M.Porter","normalized":"Zygophyllaceae subfam. Tribuloideae D. M. Porter","canonical_name":{"value":"Tribuloideae","extended":"Zygophyllaceae subfam. Tribuloideae"},"hybrid":false,"surrogate":false,"virus":false,"details":[{"uninomial":{"value":"Tribuloideae","rank":"subfam.","parent":"Zygophyllaceae","authorship":{"value":"D. M. Porter","basionym_authorship":{"authors":["D. M. Porter"]}}}}],"positions":[["uninomial",0,14],["rank",15,22],["uninomial",23,35],["author_word",36,38],["author_word",38,40],["author_word",40,46]]}
Cordia (Adans.) Kuntze sect. Salimori|{"name_string_id":"48d5dbbe-50ff-50ae-a1f8-1cf4b3e2144b","parsed":true,"quality":2,"quality_warnings":[[2,"Combination of two uninomials"]],"parser_version":"test_version","verbatim":"Cordia (Adans.) Kuntze sect. Salimori","normalized":"Cordia sect. Salimori","canonical_name":{"value":"Salimori","extended":"Cordia sect. Salimori"},"hybrid":false,"surrogate":false,"virus":false,"details":[{"uninomial":{"value":"Salimori","rank":"sect.","parent":"Cordia"}}],"positions":[["uninomial",0,6],["author_word",8,14],["author_word",16,22],["rank",23,28],["uninomial",29,37]]}
Cordia sect. Salimori (Adans.) Kuntz|{"name_string_id":"337ef30d-f5da-5194-8bca-5354b262a05c","parsed":true,"quality":2,"quality_warnings":[[2,"Combination of two uninomials"]],"parser_version":"test_version","verbatim":"Cordia sect. Salimori (Adans.) Kuntz","normalized":"Cordia sect. Salimori (Adans.) Kuntz","canonical_name":{"value":"Salimori","extended":"Cordia sect. Salimori"},"hybrid":false,"surrogate":false,"virus":false,"details":[{"uninomial":{"value":"Salimori","rank":"sect.","parent":"Cordia","authorship":{"value":"(Adans.) Kuntz","basionym_authorship":{"authors":["Adans."]},"combination_authorship":{"authors":["Kuntz"]}}}}],"positions":[["uninomial",0,6],["rank",7,12],["uninomial",13,21],["author_word",23,29],["author_word",31,36]]}
Poaceae supertrib. Arundinarodae L.Liu|{"name_string_id":"c589a60b-1273-5b0b-93ea-25919d86647d","parsed":true,"quality":2,"quality_warnings":[[2,"Combination of two uninomials"]],"parser_version":"test_version","verbatim":"Poaceae supertrib. Arundinarodae L.Liu","normalized":"Poaceae supertrib. Arundinarodae L. Liu","canonical_name":{"value":"Arundinarodae","extended":"Poaceae supertrib. Arundinarodae"},"hybrid":false,"surrogate":false,"virus":false,"details":[{"uninomial":{"value":"Arundinarodae","rank":"supertrib.","parent":"Poaceae","authorship":{"value":"L. Liu","basionym_authorship":{"authors":["L. Liu"]}}}}],"positions":[["uninomial",0,7],["rank",8,18],["uninomial",19,32],["author_word",33,35],["author_word",35,38]]}
Alchemilla subsect. Sericeae A.Plocek|{"name_string_id":"bedd1b9c-91dd-5ad9-9cd6-0504b85aae30","parsed":true,"quality":2,"quality_warnings":[[2,"Combination of two uninomials"]],"parser_version":"test_version","verbatim":"Alchemilla subsect. Sericeae A.Plocek","normalized":"Alchemilla subsect. Sericeae A. Plocek","canonical_name":{"value":"Sericeae","extended":"Alchemilla subsect. Sericeae"},"hybrid":false,"surrogate":false,"virus":false,"details":[{"uninomial":{"value":"Sericeae","rank":"subsect.","parent":"Alchemilla","authorship":{"value":"A. Plocek","basionym_authorship":{"authors":["A. Plocek"]}}}}],"positions":[["uninomial",0,10],["rank",11,19],["uninomial",20,28],["author_word",29,31],["author_word",31,37]]}
Hymenophyllum subgen. Hymenoglossum (Presl) R.M.Tryon & A.Tryon|{"name_string_id":"22ea4710-3a2a-5526-a42e-7c7ff508ee79","parsed":true,"quality":2,"quality_warnings":[[2,"Combination of two uninomials"]],"parser_version":"test_version","verbatim":"Hymenophyllum subgen. Hymenoglossum (Presl) R.M.Tryon & A.Tryon","normalized":"Hymenophyllum subgen. Hymenoglossum (Presl) R. M. Tryon & A. Tryon","canonical_name":{"value":"Hymenoglossum","extended":"Hymenophyllum subgen. Hymenoglossum"},"hybrid":false,"surrogate":false,"virus":false,"details":[{"uninomial":{"value":"Hymenoglossum","rank":"subgen.","parent":"Hymenophyllum","authorship":{"value":"(Presl) R. M. Tryon & A. Tryon","basionym_authorship":{"authors":["Presl"]},"combination_authorship":{"authors":["R. M. Tryon","A. Tryon"]}}}}],"positions":[["uninomial",0,13],["rank",14,21],["uninomial",22,35],["author_word",37,42],["author_word",44,46],["author_word",46,48],["author_word",48,53],["author_word",56,58],["author_word",58,63]]}
Aconitum ser. Tangutica W.T. Wang|{"name_string_id":"8f5d7bd0-90a1-556d-a8ef-1a440b157c34","parsed":true,"quality":2,"quality_warnings":[[2,"Combination of two uninomials"]],"parser_version":"test_version","verbatim":"Aconitum ser. Tangutica W.T. Wang","normalized":"Aconitum ser. Tangutica W. T. Wang","canonical_name":{"value":"Tangutica","extended":"Aconitum ser. Tangutica"},"hybrid":false,"surrogate":false,"virus":false,"details":[{"uninomial":{"value":"Tangutica","rank":"ser.","parent":"Aconitum","authorship":{"value":"W. T. Wang","basionym_authorship":{"authors":["W. T. Wang"]}}}}],"positions":[["uninomial",0,8],["rank",9,13],["uninomial",14,23],["author_word",24,26],["author_word",26,28],["author_word",29,33]]}
Calathus (Lindrothius) KURNAKOV 1961|{"name_string_id":"aa113505-61a1-58fe-92f3-8fd511dcfd61","parsed":true,"quality":2,"quality_warnings":[[2,"Author in upper case"],[2,"Combination of two uninomials"]],"parser_version":"test_version","verbatim":"Calathus (Lindrothius) KURNAKOV 1961","normalized":"Calathus subgen. Lindrothius Kurnakov 1961","canonical_name":{"value":"Lindrothius","extended":"Calathus subgen. Lindrothius"},"hybrid":false,"surrogate":false,"virus":false,"details":[{"uninomial":{"value":"Lindrothius","rank":"subgen.","parent":"Calathus","authorship":{"value":"Kurnakov 1961","basionym_authorship":{"authors":["Kurnakov"],"year":{"value":"1961"}}}}}],"positions":[["uninomial",0,8],["uninomial",10,21],["author_word",23,31],["year",32,36]]}
Eucalyptus subser. Regulares Brooker|{"name_string_id":"783aa15c-f54f-5233-b792-16774a21a34d","parsed":true,"quality":2,"quality_warnings":[[2,"Combination of two uninomials"]],"parser_version":"test_version","verbatim":"Eucalyptus subser. Regulares Brooker","normalized":"Eucalyptus subser. Regulares Brooker","canonical_name":{"value":"Regulares","extended":"Eucalyptus subser. Regulares"},"hybrid":false,"surrogate":false,"virus":false,"details":[{"uninomial":{"value":"Regulares","rank":"subser.","parent":"Eucalyptus","authorship":{"value":"Brooker","basionym_authorship":{"authors":["Brooker"]}}}}],"positions":[["uninomial",0,10],["rank",11,18],["uninomial",19,28],["author_word",29,36]]}
#>

### Binomials

#SECTION: Binomial in canonical form<
Cyathicula scelobelonium|{"name_string_id":"21047543-b5ef-5426-b2b4-bc19f3498407","parsed":true,"quality":1,"parser_version":"test_version","verbatim":"Cyathicula scelobelonium","normalized":"Cyathicula scelobelonium","canonical_name":{"value":"Cyathicula scelobelonium"},"hybrid":false,"surrogate":false,"virus":false,"details":[{"genus":{"value":"Cyathicula"},"specific_epithet":{"value":"scelobelonium"}}],"positions":[["genus",0,10],["specific_epithet",11,24]]}
Pseudocercospora     dendrobii|{"name_string_id":"5b320aa4-d417-5eda-be2d-83632e0d3624","parsed":true,"quality":2,"quality_warnings":[[2,"Multiple adjacent space characters"]],"parser_version":"test_version","verbatim":"Pseudocercospora     dendrobii","normalized":"Pseudocercospora dendrobii","canonical_name":{"value":"Pseudocercospora dendrobii"},"hybrid":false,"surrogate":false,"virus":false,"details":[{"genus":{"value":"Pseudocercospora"},"specific_epithet":{"value":"dendrobii"}}],"positions":[["genus",0,16],["specific_epithet",21,30]]}
Cucurbita pepo|{"name_string_id":"022e85ce-a786-5478-9799-ac2e0f2cc726","parsed":true,"quality":1,"parser_version":"test_version","verbatim":"Cucurbita pepo","normalized":"Cucurbita pepo","canonical_name":{"value":"Cucurbita pepo"},"hybrid":false,"surrogate":false,"virus":false,"details":[{"genus":{"value":"Cucurbita"},"specific_epithet":{"value":"pepo"}}],"positions":[["genus",0,9],["specific_epithet",10,14]]}
Hirsutëlla mâle|{"name_string_id":"62cc5704-b486-5aba-882c-dc29f5282179","parsed":true,"quality":2,"quality_warnings":[[2,"Non-standard characters in canonical"]],"parser_version":"test_version","verbatim":"Hirsutëlla mâle","normalized":"Hirsutella male","canonical_name":{"value":"Hirsutella male"},"hybrid":false,"surrogate":false,"virus":false,"details":[{"genus":{"value":"Hirsutella"},"specific_epithet":{"value":"male"}}],"positions":[["genus",0,10],["specific_epithet",11,15]]}
Aëtosaurus ferratus|{"name_string_id":"9d95ffa0-0203-541f-854a-77ca7ff187fa","parsed":true,"quality":1,"parser_version":"test_version","verbatim":"Aëtosaurus ferratus","normalized":"Aetosaurus ferratus","canonical_name":{"value":"Aetosaurus ferratus"},"hybrid":false,"surrogate":false,"virus":false,"details":[{"genus":{"value":"Aetosaurus"},"specific_epithet":{"value":"ferratus"}}],"positions":[["genus",0,10],["specific_epithet",11,19]]}
#>

#SECTION: Binomial with an author<
Nereidavus kulkovi Kul'kov in Kul'kov & Obut, 1973|{"name_string_id":"4aa8305f-884f-5515-9bdc-f586e037028c","parsed":true,"quality":2,"quality_warnings":[[2,"Ex authors are not required"]],"parser_version":"test_version","verbatim":"Nereidavus kulkovi Kul'kov in Kul'kov & Obut, 1973","normalized":"Nereidavus kulkovi Kul'kov ex Kul'kov & Obut 1973","canonical_name":{"value":"Nereidavus kulkovi"},"hybrid":false,"surrogate":false,"virus":false,"details":[{"genus":{"value":"Nereidavus"},"specific_epithet":{"value":"kulkovi","authorship":{"value":"Kul'kov ex Kul'kov & Obut 1973","basionym_authorship":{"authors":["Kul'kov"],"year":{"value":"1973"},"ex_authors":["Kul'kov","Obut"]}}}}],"positions":[["genus",0,10],["specific_epithet",11,18],["author_word",19,26],["author_word",30,37],["author_word",40,44],["year",46,50]]}
Xylaria potentillae A S. Xu|{"name_string_id":"6bc4bb61-e0b9-5c22-a9b6-46c45757f2c2","parsed":true,"quality":1,"parser_version":"test_version","verbatim":"Xylaria potentillae A S. Xu","normalized":"Xylaria potentillae A S. Xu","canonical_name":{"value":"Xylaria potentillae"},"hybrid":false,"surrogate":false,"virus":false,"details":[{"genus":{"value":"Xylaria"},"specific_epithet":{"value":"potentillae","authorship":{"value":"A S. Xu","basionym_authorship":{"authors":["A S. Xu"]}}}}],"positions":[["genus",0,7],["specific_epithet",8,19],["author_word",20,21],["author_word",22,24],["author_word",25,27]]}
#>

#SECTION: Binomial with an author and a year<
Abacetus laevicollis de Chaudoir, 1869|{"name_string_id":"8d81b939-695f-5a38-86c7-0f6efd1cacf3","parsed":true,"quality":1,"parser_version":"test_version","verbatim":"Abacetus laevicollis de Chaudoir, 1869","normalized":"Abacetus laevicollis de Chaudoir 1869","canonical_name":{"value":"Abacetus laevicollis"},"hybrid":false,"surrogate":false,"virus":false,"details":[{"genus":{"value":"Abacetus"},"specific_epithet":{"value":"laevicollis","authorship":{"value":"de Chaudoir 1869","basionym_authorship":{"authors":["de Chaudoir"],"year":{"value":"1869"}}}}}],"positions":[["genus",0,8],["specific_epithet",9,20],["author_word",21,23],["author_word",24,32],["year",34,38]]}
Gastrosericus eremorum von Beaumont 1955|{"name_string_id":"98df7228-03ef-511c-9f2d-7f91e10c2af5","parsed":true,"quality":1,"parser_version":"test_version","verbatim":"Gastrosericus eremorum von Beaumont 1955","normalized":"Gastrosericus eremorum von Beaumont 1955","canonical_name":{"value":"Gastrosericus eremorum"},"hybrid":false,"surrogate":false,"virus":false,"details":[{"genus":{"value":"Gastrosericus"},"specific_epithet":{"value":"eremorum","authorship":{"value":"von Beaumont 1955","basionym_authorship":{"authors":["von Beaumont"],"year":{"value":"1955"}}}}}],"positions":[["genus",0,13],["specific_epithet",14,22],["author_word",23,26],["author_word",27,35],["year",36,40]]}
Agaricus squamula Berk. & M.A. Curtis 1860|{"name_string_id":"153b8745-887a-56ba-ad4a-69c10b0ad513","parsed":true,"quality":1,"parser_version":"test_version","verbatim":"Agaricus squamula Berk. & M.A. Curtis 1860","normalized":"Agaricus squamula Berk. & M. A. Curtis 1860","canonical_name":{"value":"Agaricus squamula"},"hybrid":false,"surrogate":false,"virus":false,"details":[{"genus":{"value":"Agaricus"},"specific_epithet":{"value":"squamula","authorship":{"value":"Berk. & M. A. Curtis 1860","basionym_authorship":{"authors":["Berk.","M. A. Curtis"],"year":{"value":"1860"}}}}}],"positions":[["genus",0,8],["specific_epithet",9,17],["author_word",18,23],["author_word",26,28],["author_word",28,30],["author_word",31,37],["year",38,42]]}
Peltula coriacea Büdel, Henssen & Wessels 1986|{"name_string_id":"081f5751-4042-597e-bccc-788754ce0248","parsed":true,"quality":1,"parser_version":"test_version","verbatim":"Peltula coriacea Büdel, Henssen & Wessels 1986","normalized":"Peltula coriacea Büdel, Henssen & Wessels 1986","canonical_name":{"value":"Peltula coriacea"},"hybrid":false,"surrogate":false,"virus":false,"details":[{"genus":{"value":"Peltula"},"specific_epithet":{"value":"coriacea","authorship":{"value":"Büdel, Henssen & Wessels 1986","basionym_authorship":{"authors":["Büdel","Henssen","Wessels"],"year":{"value":"1986"}}}}}],"positions":[["genus",0,7],["specific_epithet",8,16],["author_word",17,22],["author_word",24,31],["author_word",34,41],["year",42,46]]}
Tuber liui A S. Xu 1999|{"name_string_id":"4c79eb26-ae4c-5f4a-b5c5-07722ef1fa4f","parsed":true,"quality":1,"parser_version":"test_version","verbatim":"Tuber liui A S. Xu 1999","normalized":"Tuber liui A S. Xu 1999","canonical_name":{"value":"Tuber liui"},"hybrid":false,"surrogate":false,"virus":false,"details":[{"genus":{"value":"Tuber"},"specific_epithet":{"value":"liui","authorship":{"value":"A S. Xu 1999","basionym_authorship":{"authors":["A S. Xu"],"year":{"value":"1999"}}}}}],"positions":[["genus",0,5],["specific_epithet",6,10],["author_word",11,12],["author_word",13,15],["author_word",16,18],["year",19,23]]}
Lecanora wetmorei Śliwa 2004|{"name_string_id":"50e874e9-f807-5446-a416-ca459475b1db","parsed":true,"quality":1,"parser_version":"test_version","verbatim":"Lecanora wetmorei Śliwa 2004","normalized":"Lecanora wetmorei Śliwa 2004","canonical_name":{"value":"Lecanora wetmorei"},"hybrid":false,"surrogate":false,"virus":false,"details":[{"genus":{"value":"Lecanora"},"specific_epithet":{"value":"wetmorei","authorship":{"value":"Śliwa 2004","basionym_authorship":{"authors":["Śliwa"],"year":{"value":"2004"}}}}}],"positions":[["genus",0,8],["specific_epithet",9,17],["author_word",18,23],["year",24,28]]}
Vachonobisium troglophilum Vitali-di Castri, 1963|{"name_string_id":"97424f96-2408-53b6-a6bf-a26613eec14c","parsed":true,"quality":1,"parser_version":"test_version","verbatim":"Vachonobisium troglophilum Vitali-di Castri, 1963","normalized":"Vachonobisium troglophilum Vitali-di Castri 1963","canonical_name":{"value":"Vachonobisium troglophilum"},"hybrid":false,"surrogate":false,"virus":false,"details":[{"genus":{"value":"Vachonobisium"},"specific_epithet":{"value":"troglophilum","authorship":{"value":"Vitali-di Castri 1963","basionym_authorship":{"authors":["Vitali-di Castri"],"year":{"value":"1963"}}}}}],"positions":[["genus",0,13],["specific_epithet",14,26],["author_word",27,36],["author_word",37,43],["year",45,49]]}
Hyalesthes angustula Horvßth, 1909|{"name_string_id":"02058420-6623-5c22-b5ae-bc6a576f72fe","parsed":true,"quality":1,"parser_version":"test_version","verbatim":"Hyalesthes angustula Horvßth, 1909","normalized":"Hyalesthes angustula Horvßth 1909","canonical_name":{"value":"Hyalesthes angustula"},"hybrid":false,"surrogate":false,"virus":false,"details":[{"genus":{"value":"Hyalesthes"},"specific_epithet":{"value":"angustula","authorship":{"value":"Horvßth 1909","basionym_authorship":{"authors":["Horvßth"],"year":{"value":"1909"}}}}}],"positions":[["genus",0,10],["specific_epithet",11,20],["author_word",21,28],["year",30,34]]}
Platypus bicaudatulus Schedl 1935|{"name_string_id":"d192a4f8-424f-5eba-affb-9855b153ff53","parsed":true,"quality":1,"parser_version":"test_version","verbatim":"Platypus bicaudatulus Schedl 1935","normalized":"Platypus bicaudatulus Schedl 1935","canonical_name":{"value":"Platypus bicaudatulus"},"hybrid":false,"surrogate":false,"virus":false,"details":[{"genus":{"value":"Platypus"},"specific_epithet":{"value":"bicaudatulus","authorship":{"value":"Schedl 1935","basionym_authorship":{"authors":["Schedl"],"year":{"value":"1935"}}}}}],"positions":[["genus",0,8],["specific_epithet",9,21],["author_word",22,28],["year",29,33]]}
Platypus bicaudatulus Schedl, 1935h|{"name_string_id":"2f3b49aa-7d42-557b-9949-41df0e6059e8","parsed":true,"quality":2,"quality_warnings":[[2,"Year with latin character"]],"parser_version":"test_version","verbatim":"Platypus bicaudatulus Schedl, 1935h","normalized":"Platypus bicaudatulus Schedl 1935","canonical_name":{"value":"Platypus bicaudatulus"},"hybrid":false,"surrogate":false,"virus":false,"details":[{"genus":{"value":"Platypus"},"specific_epithet":{"value":"bicaudatulus","authorship":{"value":"Schedl 1935","basionym_authorship":{"authors":["Schedl"],"year":{"value":"1935"}}}}}],"positions":[["genus",0,8],["specific_epithet",9,21],["author_word",22,28],["year",30,35]]}
Rotalina cultrata d'Orb. 1840|{"name_string_id":"085048a9-a6b8-525e-95ad-ae715b8c00ca","parsed":true,"quality":1,"parser_version":"test_version","verbatim":"Rotalina cultrata d'Orb. 1840","normalized":"Rotalina cultrata d'Orb. 1840","canonical_name":{"value":"Rotalina cultrata"},"hybrid":false,"surrogate":false,"virus":false,"details":[{"genus":{"value":"Rotalina"},"specific_epithet":{"value":"cultrata","authorship":{"value":"d'Orb. 1840","basionym_authorship":{"authors":["d'Orb."],"year":{"value":"1840"}}}}}],"positions":[["genus",0,8],["specific_epithet",9,17],["author_word",18,24],["year",25,29]]}
#>

#SECTION: Binomial with an abbreviated genus<
M. alpium|{"name_string_id":"9001ffb5-eac2-5bb4-8f78-d7b7e3e02bd8","parsed":true,"quality":3,"quality_warnings":[[3,"Abbreviated uninomial word"]],"parser_version":"test_version","verbatim":"M. alpium","normalized":"M. alpium","canonical_name":{"value":"M. alpium"},"hybrid":false,"surrogate":false,"virus":false,"details":[{"genus":{"value":"M."},"specific_epithet":{"value":"alpium"}}],"positions":[["genus",0,2],["specific_epithet",3,9]]}
Mo. alpium (Osbeck, 1778)|{"name_string_id":"1e9437b7-bf45-5b12-8da0-8966c6ea1c5c","parsed":true,"quality":3,"quality_warnings":[[3,"Abbreviated uninomial word"]],"parser_version":"test_version","verbatim":"Mo. alpium (Osbeck, 1778)","normalized":"Mo. alpium (Osbeck 1778)","canonical_name":{"value":"Mo. alpium"},"hybrid":false,"surrogate":false,"virus":false,"details":[{"genus":{"value":"Mo."},"specific_epithet":{"value":"alpium","authorship":{"value":"(Osbeck 1778)","basionym_authorship":{"authors":["Osbeck"],"year":{"value":"1778"}}}}}],"positions":[["genus",0,3],["specific_epithet",4,10],["author_word",12,18],["year",20,24]]}
Mom.alpium (Osbeck, 1778)|{"name_string_id":"f1452bcf-b779-5d98-bfc8-56455105e3f5","parsed":true,"quality":3,"quality_warnings":[[3,"Abbreviated uninomial word"]],"parser_version":"test_version","verbatim":"Mom.alpium (Osbeck, 1778)","normalized":"Mom. alpium (Osbeck 1778)","canonical_name":{"value":"Mom. alpium"},"hybrid":false,"surrogate":false,"virus":false,"details":[{"genus":{"value":"Mom."},"specific_epithet":{"value":"alpium","authorship":{"value":"(Osbeck 1778)","basionym_authorship":{"authors":["Osbeck"],"year":{"value":"1778"}}}}}],"positions":[["genus",0,4],["specific_epithet",4,10],["author_word",12,18],["year",20,24]]}
#>

#SECTION: Binomial with several authours<
Nemcia epacridoides (Meissner)Crisp|{"name_string_id":"6ea9d43f-33c1-5bed-b9a9-edb164966eb6","parsed":true,"quality":1,"parser_version":"test_version","verbatim":"Nemcia epacridoides (Meissner)Crisp","normalized":"Nemcia epacridoides (Meissner) Crisp","canonical_name":{"value":"Nemcia epacridoides"},"hybrid":false,"surrogate":false,"virus":false,"details":[{"genus":{"value":"Nemcia"},"specific_epithet":{"value":"epacridoides","authorship":{"value":"(Meissner) Crisp","basionym_authorship":{"authors":["Meissner"]},"combination_authorship":{"authors":["Crisp"]}}}}],"positions":[["genus",0,6],["specific_epithet",7,19],["author_word",21,29],["author_word",30,35]]}
Pseudocercospora dendrobii Goh & W.H. Hsieh 1990|{"name_string_id":"988fd6ba-0221-5b62-a041-fb81addc4465","parsed":true,"quality":1,"parser_version":"test_version","verbatim":"Pseudocercospora dendrobii Goh & W.H. Hsieh 1990","normalized":"Pseudocercospora dendrobii Goh & W. H. Hsieh 1990","canonical_name":{"value":"Pseudocercospora dendrobii"},"hybrid":false,"surrogate":false,"virus":false,"details":[{"genus":{"value":"Pseudocercospora"},"specific_epithet":{"value":"dendrobii","authorship":{"value":"Goh & W. H. Hsieh 1990","basionym_authorship":{"authors":["Goh","W. H. Hsieh"],"year":{"value":"1990"}}}}}],"positions":[["genus",0,16],["specific_epithet",17,26],["author_word",27,30],["author_word",33,35],["author_word",35,37],["author_word",38,43],["year",44,48]]}
Pseudocercospora dendrobii Goh and W.H. Hsieh 1990|{"name_string_id":"4d701dca-8774-5a5e-9378-11f60c0e735c","parsed":true,"quality":1,"parser_version":"test_version","verbatim":"Pseudocercospora dendrobii Goh and W.H. Hsieh 1990","normalized":"Pseudocercospora dendrobii Goh & W. H. Hsieh 1990","canonical_name":{"value":"Pseudocercospora dendrobii"},"hybrid":false,"surrogate":false,"virus":false,"details":[{"genus":{"value":"Pseudocercospora"},"specific_epithet":{"value":"dendrobii","authorship":{"value":"Goh & W. H. Hsieh 1990","basionym_authorship":{"authors":["Goh","W. H. Hsieh"],"year":{"value":"1990"}}}}}],"positions":[["genus",0,16],["specific_epithet",17,26],["author_word",27,30],["author_word",35,37],["author_word",37,39],["author_word",40,45],["year",46,50]]}
Pseudocercospora dendrobii Goh et W.H. Hsieh 1990|{"name_string_id":"13175b62-b95b-53b7-8d88-1be6fca794ec","parsed":true,"quality":1,"parser_version":"test_version","verbatim":"Pseudocercospora dendrobii Goh et W.H. Hsieh 1990","normalized":"Pseudocercospora dendrobii Goh & W. H. Hsieh 1990","canonical_name":{"value":"Pseudocercospora dendrobii"},"hybrid":false,"surrogate":false,"virus":false,"details":[{"genus":{"value":"Pseudocercospora"},"specific_epithet":{"value":"dendrobii","authorship":{"value":"Goh & W. H. Hsieh 1990","basionym_authorship":{"authors":["Goh","W. H. Hsieh"],"year":{"value":"1990"}}}}}],"positions":[["genus",0,16],["specific_epithet",17,26],["author_word",27,30],["author_word",34,36],["author_word",36,38],["author_word",39,44],["year",45,49]]}
Schottera nicaeënsis (J.V. Lamouroux ex Duby) Guiry & Hollenberg|{"name_string_id":"ffeb3703-63e5-5ff3-b296-582c0c3a3373","parsed":true,"quality":2,"quality_warnings":[[2,"Ex authors are not required"]],"parser_version":"test_version","verbatim":"Schottera nicaeënsis (J.V. Lamouroux ex Duby) Guiry & Hollenberg","normalized":"Schottera nicaeensis (J. V. Lamouroux ex Duby) Guiry & Hollenberg","canonical_name":{"value":"Schottera nicaeensis"},"hybrid":false,"surrogate":false,"virus":false,"details":[{"genus":{"value":"Schottera"},"specific_epithet":{"value":"nicaeensis","authorship":{"value":"(J. V. Lamouroux ex Duby) Guiry & Hollenberg","basionym_authorship":{"authors":["J. V. Lamouroux"],"ex_authors":["Duby"]},"combination_authorship":{"authors":["Guiry","Hollenberg"]}}}}],"positions":[["genus",0,9],["specific_epithet",10,20],["author_word",22,24],["author_word",24,26],["author_word",27,36],["author_word",40,44],["author_word",46,51],["author_word",54,64]]}
#>

#SECTION: Binomial with several authors and a year<
Cladoniicola staurospora Diederich, van den Boom & Aptroot 2001|{"name_string_id":"e59e3b01-311d-5dda-88e7-7e821440f5ee","parsed":true,"quality":1,"parser_version":"test_version","verbatim":"Cladoniicola staurospora Diederich, van den Boom & Aptroot 2001","normalized":"Cladoniicola staurospora Diederich, van den Boom & Aptroot 2001","canonical_name":{"value":"Cladoniicola staurospora"},"hybrid":false,"surrogate":false,"virus":false,"details":[{"genus":{"value":"Cladoniicola"},"specific_epithet":{"value":"staurospora","authorship":{"value":"Diederich, van den Boom & Aptroot 2001","basionym_authorship":{"authors":["Diederich","van den Boom","Aptroot"],"year":{"value":"2001"}}}}}],"positions":[["genus",0,12],["specific_epithet",13,24],["author_word",25,34],["author_word",36,39],["author_word",40,43],["author_word",44,48],["author_word",51,58],["year",59,63]]}
Stagonospora polyspora M.T. Lucas & Sousa da Câmara 1934|{"name_string_id":"f03d53d7-2db1-591f-8727-6b77c0af2e0c","parsed":true,"quality":1,"parser_version":"test_version","verbatim":"Stagonospora polyspora M.T. Lucas & Sousa da Câmara 1934","normalized":"Stagonospora polyspora M. T. Lucas & Sousa da Câmara 1934","canonical_name":{"value":"Stagonospora polyspora"},"hybrid":false,"surrogate":false,"virus":false,"details":[{"genus":{"value":"Stagonospora"},"specific_epithet":{"value":"polyspora","authorship":{"value":"M. T. Lucas & Sousa da Câmara 1934","basionym_authorship":{"authors":["M. T. Lucas","Sousa da Câmara"],"year":{"value":"1934"}}}}}],"positions":[["genus",0,12],["specific_epithet",13,22],["author_word",23,25],["author_word",25,27],["author_word",28,33],["author_word",36,41],["author_word",42,44],["author_word",45,51],["year",52,56]]}
Stagonospora polyspora M.T. Lucas et Sousa da Câmara 1934|{"name_string_id":"a8a48393-0ca9-5916-83e3-fb32b7b0c422","parsed":true,"quality":1,"parser_version":"test_version","verbatim":"Stagonospora polyspora M.T. Lucas et Sousa da Câmara 1934","normalized":"Stagonospora polyspora M. T. Lucas & Sousa da Câmara 1934","canonical_name":{"value":"Stagonospora polyspora"},"hybrid":false,"surrogate":false,"virus":false,"details":[{"genus":{"value":"Stagonospora"},"specific_epithet":{"value":"polyspora","authorship":{"value":"M. T. Lucas & Sousa da Câmara 1934","basionym_authorship":{"authors":["M. T. Lucas","Sousa da Câmara"],"year":{"value":"1934"}}}}}],"positions":[["genus",0,12],["specific_epithet",13,22],["author_word",23,25],["author_word",25,27],["author_word",28,33],["author_word",37,42],["author_word",43,45],["author_word",46,52],["year",53,57]]}
Pseudocercospora dendrobii U. Braun & Crous 2003|{"name_string_id":"afd958fc-82a5-5551-951b-a725a49d3df0","parsed":true,"quality":1,"parser_version":"test_version","verbatim":"Pseudocercospora dendrobii U. Braun & Crous 2003","normalized":"Pseudocercospora dendrobii U. Braun & Crous 2003","canonical_name":{"value":"Pseudocercospora dendrobii"},"hybrid":false,"surrogate":false,"virus":false,"details":[{"genus":{"value":"Pseudocercospora"},"specific_epithet":{"value":"dendrobii","authorship":{"value":"U. Braun & Crous 2003","basionym_authorship":{"authors":["U. Braun","Crous"],"year":{"value":"2003"}}}}}],"positions":[["genus",0,16],["specific_epithet",17,26],["author_word",27,29],["author_word",30,35],["author_word",38,43],["year",44,48]]}
Torymus bangalorensis (Mani &amp; Kurian, 1953)|{"name_string_id":"8131ebda-dce6-5aaf-97ae-2370fe8e77d7","parsed":true,"quality":2,"quality_warnings":[[2,"Name had to be changed by preprocessing"]],"parser_version":"test_version","verbatim":"Torymus bangalorensis (Mani &amp; Kurian, 1953)","normalized":"Torymus bangalorensis (Mani & Kurian 1953)","canonical_name":{"value":"Torymus bangalorensis"},"hybrid":false,"surrogate":false,"virus":false,"details":[{"genus":{"value":"Torymus"},"specific_epithet":{"value":"bangalorensis","authorship":{"value":"(Mani & Kurian 1953)","basionym_authorship":{"authors":["Mani","Kurian"],"year":{"value":"1953"}}}}}],"positions":[["genus",0,7],["specific_epithet",8,21],["author_word",23,27],["author_word",34,40],["year",42,46]]}
Abaxisotima acuminata (Wang, Yuwen & Xiangwei Liu 1996)|{"name_string_id":"5eecff7d-181c-508c-832d-df4619b8b027","parsed":true,"quality":1,"parser_version":"test_version","verbatim":"Abaxisotima acuminata (Wang, Yuwen & Xiangwei Liu 1996)","normalized":"Abaxisotima acuminata (Wang, Yuwen & Xiangwei Liu 1996)","canonical_name":{"value":"Abaxisotima acuminata"},"hybrid":false,"surrogate":false,"virus":false,"details":[{"genus":{"value":"Abaxisotima"},"specific_epithet":{"value":"acuminata","authorship":{"value":"(Wang, Yuwen & Xiangwei Liu 1996)","basionym_authorship":{"authors":["Wang","Yuwen","Xiangwei Liu"],"year":{"value":"1996"}}}}}],"positions":[["genus",0,11],["specific_epithet",12,21],["author_word",23,27],["author_word",29,34],["author_word",37,45],["author_word",46,49],["year",50,54]]}
Aboilomimus sichuanensis ornatus Liu, Xiang-wei, M. Zhou, W Bi & L. Tang, 2009|{"name_string_id":"25ac4ba8-6595-5ab3-8463-f99f738bf4e4","parsed":true,"quality":1,"parser_version":"test_version","verbatim":"Aboilomimus sichuanensis ornatus Liu, Xiang-wei, M. Zhou, W Bi & L. Tang, 2009","normalized":"Aboilomimus sichuanensis ornatus Liu, Xiang-wei, M. Zhou, W Bi & L. Tang 2009","canonical_name":{"value":"Aboilomimus sichuanensis ornatus"},"hybrid":false,"surrogate":false,"virus":false,"details":[{"genus":{"value":"Aboilomimus"},"specific_epithet":{"value":"sichuanensis"},"infraspecific_epithets":[{"value":"ornatus","authorship":{"value":"Liu, Xiang-wei, M. Zhou, W Bi & L. Tang 2009","basionym_authorship":{"authors":["Liu","Xiang-wei","M. Zhou","W Bi","L. Tang"],"year":{"value":"2009"}}}}]}],"positions":[["genus",0,11],["specific_epithet",12,24],["infraspecific_epithet",25,32],["author_word",33,36],["author_word",38,47],["author_word",49,51],["author_word",52,56],["author_word",58,59],["author_word",60,62],["author_word",65,67],["author_word",68,72],["year",74,78]]}
#>

#SECTION: Binomial with basionym and combination authors<
Yarrowia lipolytica var. lipolytica (Wick., Kurtzman & E.A. Herrm.) Van der Walt & Arx 1981|{"name_string_id":"e649d828-0ae9-5b5b-b079-1485c9bbf872","parsed":true,"quality":1,"parser_version":"test_version","verbatim":"Yarrowia lipolytica var. lipolytica (Wick., Kurtzman & E.A. Herrm.) Van der Walt & Arx 1981","normalized":"Yarrowia lipolytica var. lipolytica (Wick., Kurtzman & E. A. Herrm.) Van der Walt & Arx 1981","canonical_name":{"value":"Yarrowia lipolytica lipolytica","extended":"Yarrowia lipolytica var. lipolytica"},"hybrid":false,"surrogate":false,"virus":false,"details":[{"genus":{"value":"Yarrowia"},"specific_epithet":{"value":"lipolytica"},"infraspecific_epithets":[{"value":"lipolytica","rank":"var.","authorship":{"value":"(Wick., Kurtzman & E. A. Herrm.) Van der Walt & Arx 1981","basionym_authorship":{"authors":["Wick.","Kurtzman","E. A. Herrm."]},"combination_authorship":{"authors":["Van der Walt","Arx"],"year":{"value":"1981"}}}}]}],"positions":[["genus",0,8],["specific_epithet",9,19],["rank",20,24],["infraspecific_epithet",25,35],["author_word",37,42],["author_word",44,52],["author_word",55,57],["author_word",57,59],["author_word",60,66],["author_word",68,71],["author_word",72,75],["author_word",76,80],["author_word",83,86],["year",87,91]]}
Pseudocercospora dendrobii(H.C.     Burnett)U. Braun & Crous     2003|{"name_string_id":"3c52bc21-3ac9-5be4-9d5f-1f84fe9d3325","parsed":true,"quality":2,"quality_warnings":[[2,"Multiple adjacent space characters"]],"parser_version":"test_version","verbatim":"Pseudocercospora dendrobii(H.C.     Burnett)U. Braun & Crous     2003","normalized":"Pseudocercospora dendrobii (H. C. Burnett) U. Braun & Crous 2003","canonical_name":{"value":"Pseudocercospora dendrobii"},"hybrid":false,"surrogate":false,"virus":false,"details":[{"genus":{"value":"Pseudocercospora"},"specific_epithet":{"value":"dendrobii","authorship":{"value":"(H. C. Burnett) U. Braun & Crous 2003","basionym_authorship":{"authors":["H. C. Burnett"]},"combination_authorship":{"authors":["U. Braun","Crous"],"year":{"value":"2003"}}}}}],"positions":[["genus",0,16],["specific_epithet",17,26],["author_word",27,29],["author_word",29,31],["author_word",36,43],["author_word",44,46],["author_word",47,52],["author_word",55,60],["year",65,69]]}
Pseudocercospora dendrobii(H.C.     Burnett, 1873)U. Braun & Crous     2003|{"name_string_id":"8e5dd168-d7f1-51e4-989c-cedb253d572c","parsed":true,"quality":2,"quality_warnings":[[2,"Multiple adjacent space characters"]],"parser_version":"test_version","verbatim":"Pseudocercospora dendrobii(H.C.     Burnett, 1873)U. Braun & Crous     2003","normalized":"Pseudocercospora dendrobii (H. C. Burnett 1873) U. Braun & Crous 2003","canonical_name":{"value":"Pseudocercospora dendrobii"},"hybrid":false,"surrogate":false,"virus":false,"details":[{"genus":{"value":"Pseudocercospora"},"specific_epithet":{"value":"dendrobii","authorship":{"value":"(H. C. Burnett 1873) U. Braun & Crous 2003","basionym_authorship":{"authors":["H. C. Burnett"],"year":{"value":"1873"}},"combination_authorship":{"authors":["U. Braun","Crous"],"year":{"value":"2003"}}}}}],"positions":[["genus",0,16],["specific_epithet",17,26],["author_word",27,29],["author_word",29,31],["author_word",36,43],["year",45,49],["author_word",50,52],["author_word",53,58],["author_word",61,66],["year",71,75]]}
Pseudocercospora dendrobii(H.C.     Burnett 1873)U. Braun & Crous ,    2003|{"name_string_id":"a35b47c6-6716-5750-ab81-a19aed44143b","parsed":true,"quality":2,"quality_warnings":[[2,"Multiple adjacent space characters"]],"parser_version":"test_version","verbatim":"Pseudocercospora dendrobii(H.C.     Burnett 1873)U. Braun & Crous ,    2003","normalized":"Pseudocercospora dendrobii (H. C. Burnett 1873) U. Braun & Crous 2003","canonical_name":{"value":"Pseudocercospora dendrobii"},"hybrid":false,"surrogate":false,"virus":false,"details":[{"genus":{"value":"Pseudocercospora"},"specific_epithet":{"value":"dendrobii","authorship":{"value":"(H. C. Burnett 1873) U. Braun & Crous 2003","basionym_authorship":{"authors":["H. C. Burnett"],"year":{"value":"1873"}},"combination_authorship":{"authors":["U. Braun","Crous"],"year":{"value":"2003"}}}}}],"positions":[["genus",0,16],["specific_epithet",17,26],["author_word",27,29],["author_word",29,31],["author_word",36,43],["year",44,48],["author_word",49,51],["author_word",52,57],["author_word",60,65],["year",71,75]]}
Sedella pumila (Benth.) Britton & Rose|{"name_string_id":"393cedba-6ff1-5e5c-83f0-21e32f031ab7","parsed":true,"quality":1,"parser_version":"test_version","verbatim":"Sedella pumila (Benth.) Britton & Rose","normalized":"Sedella pumila (Benth.) Britton & Rose","canonical_name":{"value":"Sedella pumila"},"hybrid":false,"surrogate":false,"virus":false,"details":[{"genus":{"value":"Sedella"},"specific_epithet":{"value":"pumila","authorship":{"value":"(Benth.) Britton & Rose","basionym_authorship":{"authors":["Benth."]},"combination_authorship":{"authors":["Britton","Rose"]}}}}],"positions":[["genus",0,7],["specific_epithet",8,14],["author_word",16,22],["author_word",24,31],["author_word",34,38]]}
#>

### Polynomials

#SECTION: Infraspecies without rank (ICZN)<
Peristernia nassatula forskali Tapparone-Canefri 1875|{"name_string_id":"5aa39b53-32ee-5e9f-aa29-c268a9662fd7","parsed":true,"quality":1,"parser_version":"test_version","verbatim":"Peristernia nassatula forskali Tapparone-Canefri 1875","normalized":"Peristernia nassatula forskali Tapparone-Canefri 1875","canonical_name":{"value":"Peristernia nassatula forskali"},"hybrid":false,"surrogate":false,"virus":false,"details":[{"genus":{"value":"Peristernia"},"specific_epithet":{"value":"nassatula"},"infraspecific_epithets":[{"value":"forskali","authorship":{"value":"Tapparone-Canefri 1875","basionym_authorship":{"authors":["Tapparone-Canefri"],"year":{"value":"1875"}}}}]}],"positions":[["genus",0,11],["specific_epithet",12,21],["infraspecific_epithet",22,30],["author_word",31,48],["year",49,53]]}
Cypraeovula (Luponia) amphithales perdentata|{"name_string_id":"d05be4e3-a0e3-5af4-9104-7922df1bcb47","parsed":true,"quality":1,"parser_version":"test_version","verbatim":"Cypraeovula (Luponia) amphithales perdentata","normalized":"Cypraeovula (Luponia) amphithales perdentata","canonical_name":{"value":"Cypraeovula amphithales perdentata"},"hybrid":false,"surrogate":false,"virus":false,"details":[{"genus":{"value":"Cypraeovula"},"specific_epithet":{"value":"amphithales"},"infrageneric_epithet":{"value":"Luponia"},"infraspecific_epithets":[{"value":"perdentata"}]}],"positions":[["genus",0,11],["infrageneric_epithet",13,20],["specific_epithet",22,33],["infraspecific_epithet",34,44]]}
Triticum repens vulgäre|{"name_string_id":"5fb6ae9c-d7be-5d81-88b8-3c96d4c48a74","parsed":true,"quality":2,"quality_warnings":[[2,"Non-standard characters in canonical"]],"parser_version":"test_version","verbatim":"Triticum repens vulgäre","normalized":"Triticum repens vulgare","canonical_name":{"value":"Triticum repens vulgare"},"hybrid":false,"surrogate":false,"virus":false,"details":[{"genus":{"value":"Triticum"},"specific_epithet":{"value":"repens"},"infraspecific_epithets":[{"value":"vulgare"}]}],"positions":[["genus",0,8],["specific_epithet",9,15],["infraspecific_epithet",16,23]]}
Hydnellum scrobiculatum zonatum (Batsch) K. A. Harrison 1961|{"name_string_id":"8368c11a-7c1b-5e82-bdad-a4887bfa81d2","parsed":true,"quality":1,"parser_version":"test_version","verbatim":"Hydnellum scrobiculatum zonatum (Batsch) K. A. Harrison 1961","normalized":"Hydnellum scrobiculatum zonatum (Batsch) K. A. Harrison 1961","canonical_name":{"value":"Hydnellum scrobiculatum zonatum"},"hybrid":false,"surrogate":false,"virus":false,"details":[{"genus":{"value":"Hydnellum"},"specific_epithet":{"value":"scrobiculatum"},"infraspecific_epithets":[{"value":"zonatum","authorship":{"value":"(Batsch) K. A. Harrison 1961","basionym_authorship":{"authors":["Batsch"]},"combination_authorship":{"authors":["K. A. Harrison"],"year":{"value":"1961"}}}}]}],"positions":[["genus",0,9],["specific_epithet",10,23],["infraspecific_epithet",24,31],["author_word",33,39],["author_word",41,43],["author_word",44,46],["author_word",47,55],["year",56,60]]}
Hydnellum scrobiculatum zonatum (Banker) D. Hall & D.E. Stuntz 1972|{"name_string_id":"fa3448c6-168e-575f-a6eb-c5adc6f3e89d","parsed":true,"quality":1,"parser_version":"test_version","verbatim":"Hydnellum scrobiculatum zonatum (Banker) D. Hall & D.E. Stuntz 1972","normalized":"Hydnellum scrobiculatum zonatum (Banker) D. Hall & D. E. Stuntz 1972","canonical_name":{"value":"Hydnellum scrobiculatum zonatum"},"hybrid":false,"surrogate":false,"virus":false,"details":[{"genus":{"value":"Hydnellum"},"specific_epithet":{"value":"scrobiculatum"},"infraspecific_epithets":[{"value":"zonatum","authorship":{"value":"(Banker) D. Hall & D. E. Stuntz 1972","basionym_authorship":{"authors":["Banker"]},"combination_authorship":{"authors":["D. Hall","D. E. Stuntz"],"year":{"value":"1972"}}}}]}],"positions":[["genus",0,9],["specific_epithet",10,23],["infraspecific_epithet",24,31],["author_word",33,39],["author_word",41,43],["author_word",44,48],["author_word",51,53],["author_word",53,55],["author_word",56,62],["year",63,67]]}
Hydnellum (Hydnellum) scrobiculatum zonatum (Banker) D. Hall & D.E. Stuntz 1972|{"name_string_id":"14e5eb1f-82a3-598c-9ada-3a9a20ab54cc","parsed":true,"quality":1,"parser_version":"test_version","verbatim":"Hydnellum (Hydnellum) scrobiculatum zonatum (Banker) D. Hall & D.E. Stuntz 1972","normalized":"Hydnellum (Hydnellum) scrobiculatum zonatum (Banker) D. Hall & D. E. Stuntz 1972","canonical_name":{"value":"Hydnellum scrobiculatum zonatum"},"hybrid":false,"surrogate":false,"virus":false,"details":[{"genus":{"value":"Hydnellum"},"specific_epithet":{"value":"scrobiculatum"},"infrageneric_epithet":{"value":"Hydnellum"},"infraspecific_epithets":[{"value":"zonatum","authorship":{"value":"(Banker) D. Hall & D. E. Stuntz 1972","basionym_authorship":{"authors":["Banker"]},"combination_authorship":{"authors":["D. Hall","D. E. Stuntz"],"year":{"value":"1972"}}}}]}],"positions":[["genus",0,9],["infrageneric_epithet",11,20],["specific_epithet",22,35],["infraspecific_epithet",36,43],["author_word",45,51],["author_word",53,55],["author_word",56,60],["author_word",63,65],["author_word",65,67],["author_word",68,74],["year",75,79]]}
Hydnellum scrobiculatum zonatum|{"name_string_id":"22af845f-773e-502e-be46-ac73ae5960be","parsed":true,"quality":1,"parser_version":"test_version","verbatim":"Hydnellum scrobiculatum zonatum","normalized":"Hydnellum scrobiculatum zonatum","canonical_name":{"value":"Hydnellum scrobiculatum zonatum"},"hybrid":false,"surrogate":false,"virus":false,"details":[{"genus":{"value":"Hydnellum"},"specific_epithet":{"value":"scrobiculatum"},"infraspecific_epithets":[{"value":"zonatum"}]}],"positions":[["genus",0,9],["specific_epithet",10,23],["infraspecific_epithet",24,31]]}
Mus musculus hortulanus|{"name_string_id":"5fd9a4aa-9fa8-5200-909a-6c9ec8a9a088","parsed":true,"quality":1,"parser_version":"test_version","verbatim":"Mus musculus hortulanus","normalized":"Mus musculus hortulanus","canonical_name":{"value":"Mus musculus hortulanus"},"hybrid":false,"surrogate":false,"virus":false,"details":[{"genus":{"value":"Mus"},"specific_epithet":{"value":"musculus"},"infraspecific_epithets":[{"value":"hortulanus"}]}],"positions":[["genus",0,3],["specific_epithet",4,12],["infraspecific_epithet",13,23]]}
Ortygospiza atricollis mülleri|{"name_string_id":"1ee6bf1d-90d8-5c4b-98c1-2646c301d07c","parsed":true,"quality":2,"quality_warnings":[[2,"Non-standard characters in canonical"]],"parser_version":"test_version","verbatim":"Ortygospiza atricollis mülleri","normalized":"Ortygospiza atricollis mulleri","canonical_name":{"value":"Ortygospiza atricollis mulleri"},"hybrid":false,"surrogate":false,"virus":false,"details":[{"genus":{"value":"Ortygospiza"},"specific_epithet":{"value":"atricollis"},"infraspecific_epithets":[{"value":"mulleri"}]}],"positions":[["genus",0,11],["specific_epithet",12,22],["infraspecific_epithet",23,30]]}
Cortinarius angulatus B gracilescens Fr. 1838|{"name_string_id":"3fb101ad-d05e-5648-993b-bfbb8c76166e","parsed":true,"quality":3,"quality_warnings":[[3,"Author is too short"]],"parser_version":"test_version","verbatim":"Cortinarius angulatus B gracilescens Fr. 1838","normalized":"Cortinarius angulatus B gracilescens Fr. 1838","canonical_name":{"value":"Cortinarius angulatus gracilescens"},"hybrid":false,"surrogate":false,"virus":false,"details":[{"genus":{"value":"Cortinarius"},"specific_epithet":{"value":"angulatus","authorship":{"value":"B","basionym_authorship":{"authors":["B"]}}},"infraspecific_epithets":[{"value":"gracilescens","authorship":{"value":"Fr. 1838","basionym_authorship":{"authors":["Fr."],"year":{"value":"1838"}}}}]}],"positions":[["genus",0,11],["specific_epithet",12,21],["author_word",22,23],["infraspecific_epithet",24,36],["author_word",37,40],["year",41,45]]}
Caulerpa fastigiata confervoides P. L. Crouan & H. M. Crouan ex Weber-van Bosse|{"name_string_id":"8934dbda-1fd2-52c4-af76-8f80e5f02791","parsed":true,"quality":2,"quality_warnings":[[2,"Ex authors are not required"]],"parser_version":"test_version","verbatim":"Caulerpa fastigiata confervoides P. L. Crouan & H. M. Crouan ex Weber-van Bosse","normalized":"Caulerpa fastigiata confervoides P. L. Crouan & H. M. Crouan ex Weber-van Bosse","canonical_name":{"value":"Caulerpa fastigiata confervoides"},"hybrid":false,"surrogate":false,"virus":false,"details":[{"genus":{"value":"Caulerpa"},"specific_epithet":{"value":"fastigiata"},"infraspecific_epithets":[{"value":"confervoides","authorship":{"value":"P. L. Crouan & H. M. Crouan ex Weber-van Bosse","basionym_authorship":{"authors":["P. L. Crouan","H. M. Crouan"],"ex_authors":["Weber-van Bosse"]}}}]}],"positions":[["genus",0,8],["specific_epithet",9,19],["infraspecific_epithet",20,32],["author_word",33,35],["author_word",36,38],["author_word",39,45],["author_word",48,50],["author_word",51,53],["author_word",54,60],["author_word",64,73],["author_word",74,79]]}
#>

#SECTION: Infraspecies with rank (ICN)<
Fagus sylvatica subsp. orientalis (Lipsky) Greuter & Burdet|{"name_string_id":"f0bff1a3-0923-58d1-807f-c5da5b85531e","parsed":true,"quality":1,"parser_version":"test_version","verbatim":"Fagus sylvatica subsp. orientalis (Lipsky) Greuter & Burdet","normalized":"Fagus sylvatica ssp. orientalis (Lipsky) Greuter & Burdet","canonical_name":{"value":"Fagus sylvatica orientalis","extended":"Fagus sylvatica ssp. orientalis"},"hybrid":false,"surrogate":false,"virus":false,"details":[{"genus":{"value":"Fagus"},"specific_epithet":{"value":"sylvatica"},"infraspecific_epithets":[{"value":"orientalis","rank":"ssp.","authorship":{"value":"(Lipsky) Greuter & Burdet","basionym_authorship":{"authors":["Lipsky"]},"combination_authorship":{"authors":["Greuter","Burdet"]}}}]}],"positions":[["genus",0,5],["specific_epithet",6,15],["rank",16,22],["infraspecific_epithet",23,33],["author_word",35,41],["author_word",43,50],["author_word",53,59]]}
Prunus mexicana S. Watson var. reticulata (Sarg.) Sarg.|{"name_string_id":"5ba1cc96-ab40-51b3-951d-f91b5bff1da8","parsed":true,"quality":1,"parser_version":"test_version","verbatim":"Prunus mexicana S. Watson var. reticulata (Sarg.) Sarg.","normalized":"Prunus mexicana S. Watson var. reticulata (Sarg.) Sarg.","canonical_name":{"value":"Prunus mexicana reticulata","extended":"Prunus mexicana var. reticulata"},"hybrid":false,"surrogate":false,"virus":false,"details":[{"genus":{"value":"Prunus"},"specific_epithet":{"value":"mexicana","authorship":{"value":"S. Watson","basionym_authorship":{"authors":["S. Watson"]}}},"infraspecific_epithets":[{"value":"reticulata","rank":"var.","authorship":{"value":"(Sarg.) Sarg.","basionym_authorship":{"authors":["Sarg."]},"combination_authorship":{"authors":["Sarg."]}}}]}],"positions":[["genus",0,6],["specific_epithet",7,15],["author_word",16,18],["author_word",19,25],["rank",26,30],["infraspecific_epithet",31,41],["author_word",43,48],["author_word",50,55]]}
Potamogeton iilinoensis var. ventanicola|{"name_string_id":"edf418ec-98b3-52fb-a8de-26808b61c50f","parsed":true,"quality":1,"parser_version":"test_version","verbatim":"Potamogeton iilinoensis var. ventanicola","normalized":"Potamogeton iilinoensis var. ventanicola","canonical_name":{"value":"Potamogeton iilinoensis ventanicola","extended":"Potamogeton iilinoensis var. ventanicola"},"hybrid":false,"surrogate":false,"virus":false,"details":[{"genus":{"value":"Potamogeton"},"specific_epithet":{"value":"iilinoensis"},"infraspecific_epithets":[{"value":"ventanicola","rank":"var."}]}],"positions":[["genus",0,11],["specific_epithet",12,23],["rank",24,28],["infraspecific_epithet",29,40]]}
Potamogeton iilinoensis var. ventanicola (Hicken) Horn af Rantzien|{"name_string_id":"e7888abd-4365-5d74-8d5f-a69c8196328e","parsed":true,"quality":1,"parser_version":"test_version","verbatim":"Potamogeton iilinoensis var. ventanicola (Hicken) Horn af Rantzien","normalized":"Potamogeton iilinoensis var. ventanicola (Hicken) Horn af Rantzien","canonical_name":{"value":"Potamogeton iilinoensis ventanicola","extended":"Potamogeton iilinoensis var. ventanicola"},"hybrid":false,"surrogate":false,"virus":false,"details":[{"genus":{"value":"Potamogeton"},"specific_epithet":{"value":"iilinoensis"},"infraspecific_epithets":[{"value":"ventanicola","rank":"var.","authorship":{"value":"(Hicken) Horn af Rantzien","basionym_authorship":{"authors":["Hicken"]},"combination_authorship":{"authors":["Horn af Rantzien"]}}}]}],"positions":[["genus",0,11],["specific_epithet",12,23],["rank",24,28],["infraspecific_epithet",29,40],["author_word",42,48],["author_word",50,54],["author_word",55,57],["author_word",58,66]]}
Triticum repens var. vulgäre|{"name_string_id":"3421b13b-aaa9-5234-bc1d-9d3fe7a6b19e","parsed":true,"quality":2,"quality_warnings":[[2,"Non-standard characters in canonical"]],"parser_version":"test_version","verbatim":"Triticum repens var. vulgäre","normalized":"Triticum repens var. vulgare","canonical_name":{"value":"Triticum repens vulgare","extended":"Triticum repens var. vulgare"},"hybrid":false,"surrogate":false,"virus":false,"details":[{"genus":{"value":"Triticum"},"specific_epithet":{"value":"repens"},"infraspecific_epithets":[{"value":"vulgare","rank":"var."}]}],"positions":[["genus",0,8],["specific_epithet",9,15],["rank",16,20],["infraspecific_epithet",21,28]]}
Aus bus Linn. var. bus|{"name_string_id":"2a6e45e2-5737-514b-8055-06f8a878dd36","parsed":true,"quality":1,"parser_version":"test_version","verbatim":"Aus bus Linn. var. bus","normalized":"Aus bus Linn. var. bus","canonical_name":{"value":"Aus bus bus","extended":"Aus bus var. bus"},"hybrid":false,"surrogate":false,"virus":false,"details":[{"genus":{"value":"Aus"},"specific_epithet":{"value":"bus","authorship":{"value":"Linn.","basionym_authorship":{"authors":["Linn."]}}},"infraspecific_epithets":[{"value":"bus","rank":"var."}]}],"positions":[["genus",0,3],["specific_epithet",4,7],["author_word",8,13],["rank",14,18],["infraspecific_epithet",19,22]]}
Agalinis purpurea (L.) Briton var. borealis (Berg.) Peterson 1987|{"name_string_id":"769863cd-7c9d-5d4a-bf5c-fb6903a96431","parsed":true,"quality":1,"parser_version":"test_version","verbatim":"Agalinis purpurea (L.) Briton var. borealis (Berg.) Peterson 1987","normalized":"Agalinis purpurea (L.) Briton var. borealis (Berg.) Peterson 1987","canonical_name":{"value":"Agalinis purpurea borealis","extended":"Agalinis purpurea var. borealis"},"hybrid":false,"surrogate":false,"virus":false,"details":[{"genus":{"value":"Agalinis"},"specific_epithet":{"value":"purpurea","authorship":{"value":"(L.) Briton","basionym_authorship":{"authors":["L."]},"combination_authorship":{"authors":["Briton"]}}},"infraspecific_epithets":[{"value":"borealis","rank":"var.","authorship":{"value":"(Berg.) Peterson 1987","basionym_authorship":{"authors":["Berg."]},"combination_authorship":{"authors":["Peterson"],"year":{"value":"1987"}}}}]}],"positions":[["genus",0,8],["specific_epithet",9,17],["author_word",19,21],["author_word",23,29],["rank",30,34],["infraspecific_epithet",35,43],["author_word",45,50],["author_word",52,60],["year",61,65]]}
Callideriphus flavicollis morph. reductus Fuchs 1961|{"name_string_id":"2b01f892-dbb3-5776-870a-c6cb8f09f2bc","parsed":true,"quality":1,"parser_version":"test_version","verbatim":"Callideriphus flavicollis morph. reductus Fuchs 1961","normalized":"Callideriphus flavicollis morph. reductus Fuchs 1961","canonical_name":{"value":"Callideriphus flavicollis reductus","extended":"Callideriphus flavicollis morph. reductus"},"hybrid":false,"surrogate":false,"virus":false,"details":[{"genus":{"value":"Callideriphus"},"specific_epithet":{"value":"flavicollis"},"infraspecific_epithets":[{"value":"reductus","rank":"morph.","authorship":{"value":"Fuchs 1961","basionym_authorship":{"authors":["Fuchs"],"year":{"value":"1961"}}}}]}],"positions":[["genus",0,13],["specific_epithet",14,25],["rank",26,32],["infraspecific_epithet",33,41],["author_word",42,47],["year",48,52]]}
Caulerpa cupressoides forma nuda|{"name_string_id":"805ee92d-001e-5f05-abad-446f683860cb","parsed":true,"quality":1,"parser_version":"test_version","verbatim":"Caulerpa cupressoides forma nuda","normalized":"Caulerpa cupressoides fm. nuda","canonical_name":{"value":"Caulerpa cupressoides nuda","extended":"Caulerpa cupressoides fm. nuda"},"hybrid":false,"surrogate":false,"virus":false,"details":[{"genus":{"value":"Caulerpa"},"specific_epithet":{"value":"cupressoides"},"infraspecific_epithets":[{"value":"nuda","rank":"fm."}]}],"positions":[["genus",0,8],["specific_epithet",9,21],["rank",22,27],["infraspecific_epithet",28,32]]}
Chlorocyperus glaber form. fasciculariforme (Lojac.) Soó|{"name_string_id":"beee0dba-bef6-5550-954f-c978af09310a","parsed":true,"quality":1,"parser_version":"test_version","verbatim":"Chlorocyperus glaber form. fasciculariforme (Lojac.) Soó","normalized":"Chlorocyperus glaber fm. fasciculariforme (Lojac.) Soó","canonical_name":{"value":"Chlorocyperus glaber fasciculariforme","extended":"Chlorocyperus glaber fm. fasciculariforme"},"hybrid":false,"surrogate":false,"virus":false,"details":[{"genus":{"value":"Chlorocyperus"},"specific_epithet":{"value":"glaber"},"infraspecific_epithets":[{"value":"fasciculariforme","rank":"fm.","authorship":{"value":"(Lojac.) Soó","basionym_authorship":{"authors":["Lojac."]},"combination_authorship":{"authors":["Soó"]}}}]}],"positions":[["genus",0,13],["specific_epithet",14,20],["rank",21,26],["infraspecific_epithet",27,43],["author_word",45,51],["author_word",53,56]]}
Sphaerotheca    fuliginea    f.     dahliae    Movss.     1967|{"name_string_id":"bbd48fd4-ceee-5c66-ae42-f7fa43a8ea97","parsed":true,"quality":2,"quality_warnings":[[2,"Multiple adjacent space characters"]],"parser_version":"test_version","verbatim":"Sphaerotheca    fuliginea    f.     dahliae    Movss.     1967","normalized":"Sphaerotheca fuliginea fm. dahliae Movss. 1967","canonical_name":{"value":"Sphaerotheca fuliginea dahliae","extended":"Sphaerotheca fuliginea fm. dahliae"},"hybrid":false,"surrogate":false,"virus":false,"details":[{"genus":{"value":"Sphaerotheca"},"specific_epithet":{"value":"fuliginea"},"infraspecific_epithets":[{"value":"dahliae","rank":"fm.","authorship":{"value":"Movss. 1967","basionym_authorship":{"authors":["Movss."],"year":{"value":"1967"}}}}]}],"positions":[["genus",0,12],["specific_epithet",16,25],["rank",29,31],["infraspecific_epithet",36,43],["author_word",47,53],["year",58,62]]}
Polypodium vulgare nothosubsp. mantoniae (Rothm.) Schidlay|{"name_string_id":"11b8b286-6989-59b7-a377-4f855f10962e","parsed":true,"quality":1,"parser_version":"test_version","verbatim":"Polypodium vulgare nothosubsp. mantoniae (Rothm.) Schidlay","normalized":"Polypodium vulgare nothosubsp. mantoniae (Rothm.) Schidlay","canonical_name":{"value":"Polypodium vulgare mantoniae","extended":"Polypodium vulgare nothosubsp. mantoniae"},"hybrid":false,"surrogate":false,"virus":false,"details":[{"genus":{"value":"Polypodium"},"specific_epithet":{"value":"vulgare"},"infraspecific_epithets":[{"value":"mantoniae","rank":"nothosubsp.","authorship":{"value":"(Rothm.) Schidlay","basionym_authorship":{"authors":["Rothm."]},"combination_authorship":{"authors":["Schidlay"]}}}]}],"positions":[["genus",0,10],["specific_epithet",11,18],["rank",19,30],["infraspecific_epithet",31,40],["author_word",42,48],["author_word",50,58]]}
Allophylus amazonicus var amazonicus|{"name_string_id":"4e5c108c-b089-5198-9088-dd58d74d951f","parsed":true,"quality":1,"parser_version":"test_version","verbatim":"Allophylus amazonicus var amazonicus","normalized":"Allophylus amazonicus var. amazonicus","canonical_name":{"value":"Allophylus amazonicus amazonicus","extended":"Allophylus amazonicus var. amazonicus"},"hybrid":false,"surrogate":false,"virus":false,"details":[{"genus":{"value":"Allophylus"},"specific_epithet":{"value":"amazonicus"},"infraspecific_epithets":[{"value":"amazonicus","rank":"var."}]}],"positions":[["genus",0,10],["specific_epithet",11,21],["rank",22,25],["infraspecific_epithet",26,36]]}
Prunus armeniaca convar. budae (Pénzes) Soó|{"name_string_id":"c2133c2d-0486-54cb-a8cb-d355d458e19f","parsed":true,"quality":1,"parser_version":"test_version","verbatim":"Prunus armeniaca convar. budae (Pénzes) Soó","normalized":"Prunus armeniaca convar. budae (Pénzes) Soó","canonical_name":{"value":"Prunus armeniaca budae","extended":"Prunus armeniaca convar. budae"},"hybrid":false,"surrogate":false,"virus":false,"details":[{"genus":{"value":"Prunus"},"specific_epithet":{"value":"armeniaca"},"infraspecific_epithets":[{"value":"budae","rank":"convar.","authorship":{"value":"(Pénzes) Soó","basionym_authorship":{"authors":["Pénzes"]},"combination_authorship":{"authors":["Soó"]}}}]}],"positions":[["genus",0,6],["specific_epithet",7,16],["rank",17,24],["infraspecific_epithet",25,30],["author_word",32,38],["author_word",40,43]]}
Polypodium pectinatum (L.) f. typica Rosenst.|{"name_string_id":"b74dfd6b-c2d5-5e21-a807-f138667f0370","parsed":true,"quality":1,"parser_version":"test_version","verbatim":"Polypodium pectinatum (L.) f. typica Rosenst.","normalized":"Polypodium pectinatum (L.) fm. typica Rosenst.","canonical_name":{"value":"Polypodium pectinatum typica","extended":"Polypodium pectinatum fm. typica"},"hybrid":false,"surrogate":false,"virus":false,"details":[{"genus":{"value":"Polypodium"},"specific_epithet":{"value":"pectinatum","authorship":{"value":"(L.)","basionym_authorship":{"authors":["L."]}}},"infraspecific_epithets":[{"value":"typica","rank":"fm.","authorship":{"value":"Rosenst.","basionym_authorship":{"authors":["Rosenst."]}}}]}],"positions":[["genus",0,10],["specific_epithet",11,21],["author_word",23,25],["rank",27,29],["infraspecific_epithet",30,36],["author_word",37,45]]}
Polypodium pectinatum L. f. typica Rosenst.|{"name_string_id":"68a2dccb-8b41-5a4f-92aa-06ae377b1503","parsed":true,"quality":1,"parser_version":"test_version","verbatim":"Polypodium pectinatum L. f. typica Rosenst.","normalized":"Polypodium pectinatum L. f. typica Rosenst.","canonical_name":{"value":"Polypodium pectinatum typica"},"hybrid":false,"surrogate":false,"virus":false,"details":[{"genus":{"value":"Polypodium"},"specific_epithet":{"value":"pectinatum","authorship":{"value":"L. f.","basionym_authorship":{"authors":["L. f."]}}},"infraspecific_epithets":[{"value":"typica","authorship":{"value":"Rosenst.","basionym_authorship":{"authors":["Rosenst."]}}}]}],"positions":[["genus",0,10],["specific_epithet",11,21],["author_word",22,24],["author_word_filius",25,27],["infraspecific_epithet",28,34],["author_word",35,43]]}
# TODO: the following phrasing can be ambiguous. Does f mean forma or filius? Currently capturing it as filius
Polypodium pectinatum L.f. typica Rosenst.|{"name_string_id":"ea87b733-cae3-5a0f-a74d-3d921dcdbeb6","parsed":true,"quality":1,"parser_version":"test_version","verbatim":"Polypodium pectinatum L.f. typica Rosenst.","normalized":"Polypodium pectinatum L. f. typica Rosenst.","canonical_name":{"value":"Polypodium pectinatum typica"},"hybrid":false,"surrogate":false,"virus":false,"details":[{"genus":{"value":"Polypodium"},"specific_epithet":{"value":"pectinatum","authorship":{"value":"L. f.","basionym_authorship":{"authors":["L. f."]}}},"infraspecific_epithets":[{"value":"typica","authorship":{"value":"Rosenst.","basionym_authorship":{"authors":["Rosenst."]}}}]}],"positions":[["genus",0,10],["specific_epithet",11,21],["author_word",22,24],["author_word_filius",24,26],["infraspecific_epithet",27,33],["author_word",34,42]]}
Polypodium lineare C.Chr. f. caudatoattenuatum Takeda|{"name_string_id":"18cfd931-1ccd-5ea2-823a-71ba9604c783","parsed":true,"quality":1,"parser_version":"test_version","verbatim":"Polypodium lineare C.Chr. f. caudatoattenuatum Takeda","normalized":"Polypodium lineare C. Chr. f. caudatoattenuatum Takeda","canonical_name":{"value":"Polypodium lineare caudatoattenuatum"},"hybrid":false,"surrogate":false,"virus":false,"details":[{"genus":{"value":"Polypodium"},"specific_epithet":{"value":"lineare","authorship":{"value":"C. Chr. f.","basionym_authorship":{"authors":["C. Chr. f."]}}},"infraspecific_epithets":[{"value":"caudatoattenuatum","authorship":{"value":"Takeda","basionym_authorship":{"authors":["Takeda"]}}}]}],"positions":[["genus",0,10],["specific_epithet",11,18],["author_word",19,21],["author_word",21,25],["author_word_filius",26,28],["infraspecific_epithet",29,46],["author_word",47,53]]}
Rhododendron weyrichii Maxim. f. albiflorum T.Yamaz.|{"name_string_id":"e515f1c8-3b95-5930-bcd1-09176727f0b7","parsed":true,"quality":1,"parser_version":"test_version","verbatim":"Rhododendron weyrichii Maxim. f. albiflorum T.Yamaz.","normalized":"Rhododendron weyrichii Maxim. f. albiflorum T. Yamaz.","canonical_name":{"value":"Rhododendron weyrichii albiflorum"},"hybrid":false,"surrogate":false,"virus":false,"details":[{"genus":{"value":"Rhododendron"},"specific_epithet":{"value":"weyrichii","authorship":{"value":"Maxim. f.","basionym_authorship":{"authors":["Maxim. f."]}}},"infraspecific_epithets":[{"value":"albiflorum","authorship":{"value":"T. Yamaz.","basionym_authorship":{"authors":["T. Yamaz."]}}}]}],"positions":[["genus",0,12],["specific_epithet",13,22],["author_word",23,29],["author_word_filius",30,32],["infraspecific_epithet",33,43],["author_word",44,46],["author_word",46,52]]}
Armeria maaritima (Mill.) Willd. fma. originaria Bern.|{"name_string_id":"00d88bea-f076-5911-a450-fcfac1fe98bc","parsed":true,"quality":1,"parser_version":"test_version","verbatim":"Armeria maaritima (Mill.) Willd. fma. originaria Bern.","normalized":"Armeria maaritima (Mill.) Willd. fm. originaria Bern.","canonical_name":{"value":"Armeria maaritima originaria","extended":"Armeria maaritima fm. originaria"},"hybrid":false,"surrogate":false,"virus":false,"details":[{"genus":{"value":"Armeria"},"specific_epithet":{"value":"maaritima","authorship":{"value":"(Mill.) Willd.","basionym_authorship":{"authors":["Mill."]},"combination_authorship":{"authors":["Willd."]}}},"infraspecific_epithets":[{"value":"originaria","rank":"fm.","authorship":{"value":"Bern.","basionym_authorship":{"authors":["Bern."]}}}]}],"positions":[["genus",0,7],["specific_epithet",8,17],["author_word",19,24],["author_word",26,32],["rank",33,37],["infraspecific_epithet",38,48],["author_word",49,54]]}
Cotoneaster (Pyracantha) rogersiana var.aurantiaca|{"name_string_id":"86716b35-27ce-5d21-ab18-e8bb0c5d80be","parsed":true,"quality":1,"parser_version":"test_version","verbatim":"Cotoneaster (Pyracantha) rogersiana var.aurantiaca","normalized":"Cotoneaster (Pyracantha) rogersiana var. aurantiaca","canonical_name":{"value":"Cotoneaster rogersiana aurantiaca","extended":"Cotoneaster rogersiana var. aurantiaca"},"hybrid":false,"surrogate":false,"virus":false,"details":[{"genus":{"value":"Cotoneaster"},"specific_epithet":{"value":"rogersiana"},"infrageneric_epithet":{"value":"Pyracantha"},"infraspecific_epithets":[{"value":"aurantiaca","rank":"var."}]}],"positions":[["genus",0,11],["infrageneric_epithet",13,23],["specific_epithet",25,35],["rank",36,40],["infraspecific_epithet",40,50]]}
Poa annua fo varia|{"name_string_id":"32838647-3c46-509b-a81b-62d24940845f","parsed":true,"quality":1,"parser_version":"test_version","verbatim":"Poa annua fo varia","normalized":"Poa annua fm. varia","canonical_name":{"value":"Poa annua varia","extended":"Poa annua fm. varia"},"hybrid":false,"surrogate":false,"virus":false,"details":[{"genus":{"value":"Poa"},"specific_epithet":{"value":"annua"},"infraspecific_epithets":[{"value":"varia","rank":"fm."}]}],"positions":[["genus",0,3],["specific_epithet",4,9],["rank",10,12],["infraspecific_epithet",13,18]]}
Physarum globuliferum forma. flavum Leontyev & Dudka|{"name_string_id":"bbcecb18-4484-528b-a8b9-93e1634d31b5","parsed":true,"quality":1,"parser_version":"test_version","verbatim":"Physarum globuliferum forma. flavum Leontyev & Dudka","normalized":"Physarum globuliferum fm. flavum Leontyev & Dudka","canonical_name":{"value":"Physarum globuliferum flavum","extended":"Physarum globuliferum fm. flavum"},"hybrid":false,"surrogate":false,"virus":false,"details":[{"genus":{"value":"Physarum"},"specific_epithet":{"value":"globuliferum"},"infraspecific_epithets":[{"value":"flavum","rank":"fm.","authorship":{"value":"Leontyev & Dudka","basionym_authorship":{"authors":["Leontyev","Dudka"]}}}]}],"positions":[["genus",0,8],["specific_epithet",9,21],["rank",22,28],["infraspecific_epithet",29,35],["author_word",36,44],["author_word",47,52]]}
Homalanthus nutans (Mull.Arg.) Benth. & Hook. f. ex Drake|{"name_string_id":"83c06d35-e323-5750-84fb-f8c184fd1ee4","parsed":true,"quality":2,"quality_warnings":[[2,"Ex authors are not required"]],"parser_version":"test_version","verbatim":"Homalanthus nutans (Mull.Arg.) Benth. & Hook. f. ex Drake","normalized":"Homalanthus nutans (Mull. Arg.) Benth. & Hook. f. ex Drake","canonical_name":{"value":"Homalanthus nutans"},"hybrid":false,"surrogate":false,"virus":false,"details":[{"genus":{"value":"Homalanthus"},"specific_epithet":{"value":"nutans","authorship":{"value":"(Mull. Arg.) Benth. & Hook. f. ex Drake","basionym_authorship":{"authors":["Mull. Arg."]},"combination_authorship":{"authors":["Benth.","Hook. f."],"ex_authors":["Drake"]}}}}],"positions":[["genus",0,11],["specific_epithet",12,18],["author_word",20,25],["author_word",25,29],["author_word",31,37],["author_word",40,45],["author_word_filius",46,48],["author_word",52,57]]}
Calicium furfuraceum * furfuraceum (L.) Pers. 1797|{"name_string_id":"6c5da8ae-cc50-5ce3-835d-d42e16aa0757","parsed":true,"quality":3,"quality_warnings":[[3,"Uncommon rank"]],"parser_version":"test_version","verbatim":"Calicium furfuraceum * furfuraceum (L.) Pers. 1797","normalized":"Calicium furfuraceum * furfuraceum (L.) Pers. 1797","canonical_name":{"value":"Calicium furfuraceum furfuraceum","extended":"Calicium furfuraceum * furfuraceum"},"hybrid":false,"surrogate":false,"virus":false,"details":[{"genus":{"value":"Calicium"},"specific_epithet":{"value":"furfuraceum"},"infraspecific_epithets":[{"value":"furfuraceum","rank":"*","authorship":{"value":"(L.) Pers. 1797","basionym_authorship":{"authors":["L."]},"combination_authorship":{"authors":["Pers."],"year":{"value":"1797"}}}}]}],"positions":[["genus",0,8],["specific_epithet",9,20],["rank",21,22],["infraspecific_epithet",23,34],["author_word",36,38],["author_word",40,45],["year",46,50]]}
Exobasidium vaccinii ** andromedae (P. Karst.) P. Karst. 1882|{"name_string_id":"593c9feb-8218-5ea7-ab71-2ee3b2c8995c","parsed":true,"quality":3,"quality_warnings":[[3,"Uncommon rank"]],"parser_version":"test_version","verbatim":"Exobasidium vaccinii ** andromedae (P. Karst.) P. Karst. 1882","normalized":"Exobasidium vaccinii ** andromedae (P. Karst.) P. Karst. 1882","canonical_name":{"value":"Exobasidium vaccinii andromedae","extended":"Exobasidium vaccinii ** andromedae"},"hybrid":false,"surrogate":false,"virus":false,"details":[{"genus":{"value":"Exobasidium"},"specific_epithet":{"value":"vaccinii"},"infraspecific_epithets":[{"value":"andromedae","rank":"**","authorship":{"value":"(P. Karst.) P. Karst. 1882","basionym_authorship":{"authors":["P. Karst."]},"combination_authorship":{"authors":["P. Karst."],"year":{"value":"1882"}}}}]}],"positions":[["genus",0,11],["specific_epithet",12,20],["rank",21,23],["infraspecific_epithet",24,34],["author_word",36,38],["author_word",39,45],["author_word",47,49],["author_word",50,56],["year",57,61]]}
Urceolaria scruposa **** clausa Flot. 1849|{"name_string_id":"e386add2-f8c3-54e9-8c1d-03118220698f","parsed":true,"quality":3,"quality_warnings":[[3,"Uncommon rank"]],"parser_version":"test_version","verbatim":"Urceolaria scruposa **** clausa Flot. 1849","normalized":"Urceolaria scruposa **** clausa Flot. 1849","canonical_name":{"value":"Urceolaria scruposa clausa","extended":"Urceolaria scruposa **** clausa"},"hybrid":false,"surrogate":false,"virus":false,"details":[{"genus":{"value":"Urceolaria"},"specific_epithet":{"value":"scruposa"},"infraspecific_epithets":[{"value":"clausa","rank":"****","authorship":{"value":"Flot. 1849","basionym_authorship":{"authors":["Flot."],"year":{"value":"1849"}}}}]}],"positions":[["genus",0,10],["specific_epithet",11,19],["rank",20,24],["infraspecific_epithet",25,31],["author_word",32,37],["year",38,42]]}
Polyrhachis orsyllus nat musculus Forel 1901|{"name_string_id":"3392132e-3dba-5b7e-a7c9-e4a68954c8b2","parsed":true,"quality":3,"quality_warnings":[[3,"Uncommon rank"]],"parser_version":"test_version","verbatim":"Polyrhachis orsyllus nat musculus Forel 1901","normalized":"Polyrhachis orsyllus nat musculus Forel 1901","canonical_name":{"value":"Polyrhachis orsyllus musculus","extended":"Polyrhachis orsyllus nat musculus"},"hybrid":false,"surrogate":false,"virus":false,"details":[{"genus":{"value":"Polyrhachis"},"specific_epithet":{"value":"orsyllus"},"infraspecific_epithets":[{"value":"musculus","rank":"nat","authorship":{"value":"Forel 1901","basionym_authorship":{"authors":["Forel"],"year":{"value":"1901"}}}}]}],"positions":[["genus",0,11],["specific_epithet",12,20],["rank",21,24],["infraspecific_epithet",25,33],["author_word",34,39],["year",40,44]]}
#>

#SECTION: Infraspecies_multiple (ICN)<
Hydnellum scrobiculatum var. zonatum f. parvum (Banker) D. Hall & D.E. Stuntz 1972|{"name_string_id":"805654ed-0115-5f3e-af92-5808f215afbf","parsed":true,"quality":1,"parser_version":"test_version","verbatim":"Hydnellum scrobiculatum var. zonatum f. parvum (Banker) D. Hall & D.E. Stuntz 1972","normalized":"Hydnellum scrobiculatum var. zonatum fm. parvum (Banker) D. Hall & D. E. Stuntz 1972","canonical_name":{"value":"Hydnellum scrobiculatum zonatum parvum","extended":"Hydnellum scrobiculatum var. zonatum fm. parvum"},"hybrid":false,"surrogate":false,"virus":false,"details":[{"genus":{"value":"Hydnellum"},"specific_epithet":{"value":"scrobiculatum"},"infraspecific_epithets":[{"value":"zonatum","rank":"var."},{"value":"parvum","rank":"fm.","authorship":{"value":"(Banker) D. Hall & D. E. Stuntz 1972","basionym_authorship":{"authors":["Banker"]},"combination_authorship":{"authors":["D. Hall","D. E. Stuntz"],"year":{"value":"1972"}}}}]}],"positions":[["genus",0,9],["specific_epithet",10,23],["rank",24,28],["infraspecific_epithet",29,36],["rank",37,39],["infraspecific_epithet",40,46],["author_word",48,54],["author_word",56,58],["author_word",59,63],["author_word",66,68],["author_word",68,70],["author_word",71,77],["year",78,82]]}
Senecio fuchsii C.C.Gmel. subsp. fuchsii var. expansus (Boiss. & Heldr.) Hayek|{"name_string_id":"93ed1df3-5016-56e7-8aa8-3a01df49a11a","parsed":true,"quality":1,"parser_version":"test_version","verbatim":"Senecio fuchsii C.C.Gmel. subsp. fuchsii var. expansus (Boiss. & Heldr.) Hayek","normalized":"Senecio fuchsii C. C. Gmel. ssp. fuchsii var. expansus (Boiss. & Heldr.) Hayek","canonical_name":{"value":"Senecio fuchsii fuchsii expansus","extended":"Senecio fuchsii ssp. fuchsii var. expansus"},"hybrid":false,"surrogate":false,"virus":false,"details":[{"genus":{"value":"Senecio"},"specific_epithet":{"value":"fuchsii","authorship":{"value":"C. C. Gmel.","basionym_authorship":{"authors":["C. C. Gmel."]}}},"infraspecific_epithets":[{"value":"fuchsii","rank":"ssp."},{"value":"expansus","rank":"var.","authorship":{"value":"(Boiss. & Heldr.) Hayek","basionym_authorship":{"authors":["Boiss.","Heldr."]},"combination_authorship":{"authors":["Hayek"]}}}]}],"positions":[["genus",0,7],["specific_epithet",8,15],["author_word",16,18],["author_word",18,20],["author_word",20,25],["rank",26,32],["infraspecific_epithet",33,40],["rank",41,45],["infraspecific_epithet",46,54],["author_word",56,62],["author_word",65,71],["author_word",73,78]]}
Senecio fuchsii C.C.Gmel. subsp. fuchsii var. fuchsii|{"name_string_id":"481c3fc6-6f0c-55fa-b119-64d78d0bde03","parsed":true,"quality":1,"parser_version":"test_version","verbatim":"Senecio fuchsii C.C.Gmel. subsp. fuchsii var. fuchsii","normalized":"Senecio fuchsii C. C. Gmel. ssp. fuchsii var. fuchsii","canonical_name":{"value":"Senecio fuchsii fuchsii fuchsii","extended":"Senecio fuchsii ssp. fuchsii var. fuchsii"},"hybrid":false,"surrogate":false,"virus":false,"details":[{"genus":{"value":"Senecio"},"specific_epithet":{"value":"fuchsii","authorship":{"value":"C. C. Gmel.","basionym_authorship":{"authors":["C. C. Gmel."]}}},"infraspecific_epithets":[{"value":"fuchsii","rank":"ssp."},{"value":"fuchsii","rank":"var."}]}],"positions":[["genus",0,7],["specific_epithet",8,15],["author_word",16,18],["author_word",18,20],["author_word",20,25],["rank",26,32],["infraspecific_epithet",33,40],["rank",41,45],["infraspecific_epithet",46,53]]}
Euastrum divergens var. rhodesiense f. coronulum A.M. Scott & Prescott|{"name_string_id":"3e5a8eed-9f34-5f2b-95b5-1a45740e4306","parsed":true,"quality":1,"parser_version":"test_version","verbatim":"Euastrum divergens var. rhodesiense f. coronulum A.M. Scott & Prescott","normalized":"Euastrum divergens var. rhodesiense fm. coronulum A. M. Scott & Prescott","canonical_name":{"value":"Euastrum divergens rhodesiense coronulum","extended":"Euastrum divergens var. rhodesiense fm. coronulum"},"hybrid":false,"surrogate":false,"virus":false,"details":[{"genus":{"value":"Euastrum"},"specific_epithet":{"value":"divergens"},"infraspecific_epithets":[{"value":"rhodesiense","rank":"var."},{"value":"coronulum","rank":"fm.","authorship":{"value":"A. M. Scott & Prescott","basionym_authorship":{"authors":["A. M. Scott","Prescott"]}}}]}],"positions":[["genus",0,8],["specific_epithet",9,18],["rank",19,23],["infraspecific_epithet",24,35],["rank",36,38],["infraspecific_epithet",39,48],["author_word",49,51],["author_word",51,53],["author_word",54,59],["author_word",62,70]]}
#>

### Hybrids

#SECTION: Named hybrids<
×Agropogon P. Fourn. 1934|{"name_string_id":"f2bb2ddc-003e-5fc0-83b1-038dca1deb52","parsed":true,"quality":3,"quality_warnings":[[3,"Hybrid char not separated by space"],[2,"Named hybrid"]],"parser_version":"test_version","verbatim":"×Agropogon P. Fourn. 1934","normalized":"× Agropogon P. Fourn. 1934","canonical_name":{"value":"× Agropogon"},"hybrid":true,"surrogate":false,"virus":false,"details":[{"uninomial":{"value":"Agropogon","authorship":{"value":"P. Fourn. 1934","basionym_authorship":{"authors":["P. Fourn."],"year":{"value":"1934"}}}}}],"positions":[["hybrid_char",0,1],["uninomial",1,10],["author_word",11,13],["author_word",14,20],["year",21,25]]}
xAgropogon P. Fourn.|{"name_string_id":"b36871e3-e412-5b4f-a859-eb09fcf83a8e","parsed":true,"quality":3,"quality_warnings":[[3,"Hybrid char not separated by space"],[2,"Named hybrid"]],"parser_version":"test_version","verbatim":"xAgropogon P. Fourn.","normalized":"× Agropogon P. Fourn.","canonical_name":{"value":"× Agropogon"},"hybrid":true,"surrogate":false,"virus":false,"details":[{"uninomial":{"value":"Agropogon","authorship":{"value":"P. Fourn.","basionym_authorship":{"authors":["P. Fourn."]}}}}],"positions":[["hybrid_char",0,1],["uninomial",1,10],["author_word",11,13],["author_word",14,20]]}
XAgropogon P.Fourn.|{"name_string_id":"f6257985-ad38-5c29-94e2-bb305cab893a","parsed":true,"quality":3,"quality_warnings":[[3,"Hybrid char not separated by space"],[2,"Named hybrid"]],"parser_version":"test_version","verbatim":"XAgropogon P.Fourn.","normalized":"× Agropogon P. Fourn.","canonical_name":{"value":"× Agropogon"},"hybrid":true,"surrogate":false,"virus":false,"details":[{"uninomial":{"value":"Agropogon","authorship":{"value":"P. Fourn.","basionym_authorship":{"authors":["P. Fourn."]}}}}],"positions":[["hybrid_char",0,1],["uninomial",1,10],["author_word",11,13],["author_word",13,19]]}
× Agropogon|{"name_string_id":"b1858609-4fff-5a00-8d2b-0cb354100b10","parsed":true,"quality":2,"quality_warnings":[[2,"Named hybrid"]],"parser_version":"test_version","verbatim":"× Agropogon","normalized":"× Agropogon","canonical_name":{"value":"× Agropogon"},"hybrid":true,"surrogate":false,"virus":false,"details":[{"uninomial":{"value":"Agropogon"}}],"positions":[["hybrid_char",0,1],["uninomial",2,11]]}
x Agropogon|{"name_string_id":"79c27436-a61a-59cd-acf0-51425556e26f","parsed":true,"quality":2,"quality_warnings":[[2,"Named hybrid"]],"parser_version":"test_version","verbatim":"x Agropogon","normalized":"× Agropogon","canonical_name":{"value":"× Agropogon"},"hybrid":true,"surrogate":false,"virus":false,"details":[{"uninomial":{"value":"Agropogon"}}],"positions":[["hybrid_char",0,1],["uninomial",2,11]]}
X Agropogon|{"name_string_id":"37eac7d5-a258-503b-ae3f-206739be74fa","parsed":true,"quality":2,"quality_warnings":[[2,"Named hybrid"]],"parser_version":"test_version","verbatim":"X Agropogon","normalized":"× Agropogon","canonical_name":{"value":"× Agropogon"},"hybrid":true,"surrogate":false,"virus":false,"details":[{"uninomial":{"value":"Agropogon"}}],"positions":[["hybrid_char",0,1],["uninomial",2,11]]}
X Cupressocyparis leylandii|{"name_string_id":"a6ebd2cf-a021-50fe-b158-8be16844079d","parsed":true,"quality":2,"quality_warnings":[[2,"Named hybrid"]],"parser_version":"test_version","verbatim":"X Cupressocyparis leylandii","normalized":"× Cupressocyparis leylandii","canonical_name":{"value":"× Cupressocyparis leylandii"},"hybrid":true,"surrogate":false,"virus":false,"details":[{"genus":{"value":"Cupressocyparis"},"specific_epithet":{"value":"leylandii"}}],"positions":[["hybrid_char",0,1],["genus",2,17],["specific_epithet",18,27]]}
×Heucherella tiarelloides|{"name_string_id":"6aab4b31-89fb-5a41-97ee-2024becc9169","parsed":true,"quality":3,"quality_warnings":[[3,"Hybrid char not separated by space"],[2,"Named hybrid"]],"parser_version":"test_version","verbatim":"×Heucherella tiarelloides","normalized":"× Heucherella tiarelloides","canonical_name":{"value":"× Heucherella tiarelloides"},"hybrid":true,"surrogate":false,"virus":false,"details":[{"genus":{"value":"Heucherella"},"specific_epithet":{"value":"tiarelloides"}}],"positions":[["hybrid_char",0,1],["genus",1,12],["specific_epithet",13,25]]}
xHeucherella tiarelloides|{"name_string_id":"726d4f33-a175-5449-aea2-0e3c26dc7a0b","parsed":true,"quality":3,"quality_warnings":[[3,"Hybrid char not separated by space"],[2,"Named hybrid"]],"parser_version":"test_version","verbatim":"xHeucherella tiarelloides","normalized":"× Heucherella tiarelloides","canonical_name":{"value":"× Heucherella tiarelloides"},"hybrid":true,"surrogate":false,"virus":false,"details":[{"genus":{"value":"Heucherella"},"specific_epithet":{"value":"tiarelloides"}}],"positions":[["hybrid_char",0,1],["genus",1,12],["specific_epithet",13,25]]}
x Heucherella tiarelloides|{"name_string_id":"da549587-a768-51b6-af26-1bb3c1977b31","parsed":true,"quality":2,"quality_warnings":[[2,"Named hybrid"]],"parser_version":"test_version","verbatim":"x Heucherella tiarelloides","normalized":"× Heucherella tiarelloides","canonical_name":{"value":"× Heucherella tiarelloides"},"hybrid":true,"surrogate":false,"virus":false,"details":[{"genus":{"value":"Heucherella"},"specific_epithet":{"value":"tiarelloides"}}],"positions":[["hybrid_char",0,1],["genus",2,13],["specific_epithet",14,26]]}
×Agropogon littoralis (Sm.) C. E. Hubb. 1946|{"name_string_id":"66beda81-d796-5d60-be9f-b3188ef730dc","parsed":true,"quality":3,"quality_warnings":[[3,"Hybrid char not separated by space"],[2,"Named hybrid"]],"parser_version":"test_version","verbatim":"×Agropogon littoralis (Sm.) C. E. Hubb. 1946","normalized":"× Agropogon littoralis (Sm.) C. E. Hubb. 1946","canonical_name":{"value":"× Agropogon littoralis"},"hybrid":true,"surrogate":false,"virus":false,"details":[{"genus":{"value":"Agropogon"},"specific_epithet":{"value":"littoralis","authorship":{"value":"(Sm.) C. E. Hubb. 1946","basionym_authorship":{"authors":["Sm."]},"combination_authorship":{"authors":["C. E. Hubb."],"year":{"value":"1946"}}}}}],"positions":[["hybrid_char",0,1],["genus",1,10],["specific_epithet",11,21],["author_word",23,26],["author_word",28,30],["author_word",31,33],["author_word",34,39],["year",40,44]]}
Asplenium X inexpectatum (E.L. Braun 1940) Morton (1956)|{"name_string_id":"d37e04e4-90bc-5031-b91c-dbb61113bcfa","parsed":true,"quality":3,"quality_warnings":[[3,"Incomplete hybrid formula"],[2,"Year with parentheses"]],"parser_version":"test_version","verbatim":"Asplenium X inexpectatum (E.L. Braun 1940) Morton (1956)","normalized":"Asplenium × inexpectatum (E. L. Braun 1940) Morton (1956)","canonical_name":{"value":"Asplenium × inexpectatum"},"hybrid":true,"surrogate":false,"virus":false,"details":[{"genus":{"value":"Asplenium"}},{"specific_epithet":{"value":"inexpectatum","authorship":{"value":"(E. L. Braun 1940) Morton (1956)","basionym_authorship":{"authors":["E. L. Braun"],"year":{"value":"1940"}},"combination_authorship":{"authors":["Morton"],"year":{"value":"1956","approximate":true}}}}}],"positions":[["genus",0,9],["hybrid_char",10,11],["specific_epithet",12,24],["author_word",26,28],["author_word",28,30],["author_word",31,36],["year",37,41],["author_word",43,49],["approximate_year",51,55]]}
Mentha ×smithiana R. A. Graham 1949|{"name_string_id":"24188261-3dd9-5173-b94c-f3ad7b145867","parsed":true,"quality":3,"quality_warnings":[[3,"Incomplete hybrid formula"]],"parser_version":"test_version","verbatim":"Mentha ×smithiana R. A. Graham 1949","normalized":"Mentha × smithiana R. A. Graham 1949","canonical_name":{"value":"Mentha × smithiana"},"hybrid":true,"surrogate":false,"virus":false,"details":[{"genus":{"value":"Mentha"}},{"specific_epithet":{"value":"smithiana","authorship":{"value":"R. A. Graham 1949","basionym_authorship":{"authors":["R. A. Graham"],"year":{"value":"1949"}}}}}],"positions":[["genus",0,6],["hybrid_char",7,8],["specific_epithet",8,17],["author_word",18,20],["author_word",21,23],["author_word",24,30],["year",31,35]]}
Salix ×capreola Andersson (1867)|{"name_string_id":"9965be0c-0db2-506a-97f7-e709ef950ef7","parsed":true,"quality":3,"quality_warnings":[[3,"Incomplete hybrid formula"],[2,"Year with parentheses"]],"parser_version":"test_version","verbatim":"Salix ×capreola Andersson (1867)","normalized":"Salix × capreola Andersson (1867)","canonical_name":{"value":"Salix × capreola"},"hybrid":true,"surrogate":false,"virus":false,"details":[{"genus":{"value":"Salix"}},{"specific_epithet":{"value":"capreola","authorship":{"value":"Andersson (1867)","basionym_authorship":{"authors":["Andersson"],"year":{"value":"1867","approximate":true}}}}}],"positions":[["genus",0,5],["hybrid_char",6,7],["specific_epithet",7,15],["author_word",16,25],["approximate_year",27,31]]}
Salix x capreola Andersson|{"name_string_id":"5780473c-18ac-5386-9c3a-f74bbe426624","parsed":true,"quality":3,"quality_warnings":[[3,"Incomplete hybrid formula"]],"parser_version":"test_version","verbatim":"Salix x capreola Andersson","normalized":"Salix × capreola Andersson","canonical_name":{"value":"Salix × capreola"},"hybrid":true,"surrogate":false,"virus":false,"details":[{"genus":{"value":"Salix"}},{"specific_epithet":{"value":"capreola","authorship":{"value":"Andersson","basionym_authorship":{"authors":["Andersson"]}}}}],"positions":[["genus",0,5],["hybrid_char",6,7],["specific_epithet",8,16],["author_word",17,26]]}
Asplenium rhizophyllum DC. x ruta-muraria E.L. Braun 1939|{"name_string_id":"dcb8fb0f-8207-5c67-b02b-81c8e03001b2","parsed":true,"quality":3,"quality_warnings":[[3,"Incomplete hybrid formula"]],"parser_version":"test_version","verbatim":"Asplenium rhizophyllum DC. x ruta-muraria E.L. Braun 1939","normalized":"Asplenium rhizophyllum DC. × ruta-muraria E. L. Braun 1939","canonical_name":{"value":"Asplenium rhizophyllum × ruta-muraria"},"hybrid":true,"surrogate":false,"virus":false,"details":[{"genus":{"value":"Asplenium"},"specific_epithet":{"value":"rhizophyllum","authorship":{"value":"DC.","basionym_authorship":{"authors":["DC."]}}}},{"specific_epithet":{"value":"ruta-muraria","authorship":{"value":"E. L. Braun 1939","basionym_authorship":{"authors":["E. L. Braun"],"year":{"value":"1939"}}}}}],"positions":[["genus",0,9],["specific_epithet",10,22],["author_word",23,26],["hybrid_char",27,28],["specific_epithet",29,41],["author_word",42,44],["author_word",44,46],["author_word",47,52],["year",53,57]]}
#>

#SECTION: Hybrid formula<
Stanhopea tigrina Bateman ex Lindl. x S. ecornuta Lem.|{"name_string_id":"80c0a17d-3422-515c-88bc-3a927438df88","parsed":true,"quality":3,"quality_warnings":[[3,"Abbreviated uninomial word"],[2,"Ex authors are not required"],[2,"Hybrid formula"]],"parser_version":"test_version","verbatim":"Stanhopea tigrina Bateman ex Lindl. x S. ecornuta Lem.","normalized":"Stanhopea tigrina Bateman ex Lindl. × S. ecornuta Lem.","canonical_name":{"value":"Stanhopea tigrina × S. ecornuta"},"hybrid":true,"surrogate":false,"virus":false,"details":[{"genus":{"value":"Stanhopea"},"specific_epithet":{"value":"tigrina","authorship":{"value":"Bateman ex Lindl.","basionym_authorship":{"authors":["Bateman"],"ex_authors":["Lindl."]}}}},{"genus":{"value":"S."},"specific_epithet":{"value":"ecornuta","authorship":{"value":"Lem.","basionym_authorship":{"authors":["Lem."]}}}}],"positions":[["genus",0,9],["specific_epithet",10,17],["author_word",18,25],["author_word",29,35],["hybrid_char",36,37],["genus",38,40],["specific_epithet",41,49],["author_word",50,54]]}
Arthopyrenia hyalospora X Hydnellum scrobiculatum|{"name_string_id":"e78d9299-9fd4-55d2-aeb4-b2864f5bff45","parsed":true,"quality":2,"quality_warnings":[[2,"Hybrid formula"]],"parser_version":"test_version","verbatim":"Arthopyrenia hyalospora X Hydnellum scrobiculatum","normalized":"Arthopyrenia hyalospora × Hydnellum scrobiculatum","canonical_name":{"value":"Arthopyrenia hyalospora × Hydnellum scrobiculatum"},"hybrid":true,"surrogate":false,"virus":false,"details":[{"genus":{"value":"Arthopyrenia"},"specific_epithet":{"value":"hyalospora"}},{"genus":{"value":"Hydnellum"},"specific_epithet":{"value":"scrobiculatum"}}],"positions":[["genus",0,12],["specific_epithet",13,23],["hybrid_char",24,25],["genus",26,35],["specific_epithet",36,49]]}
Arthopyrenia hyalospora (Banker) D. Hall X Hydnellum scrobiculatum D.E. Stuntz|{"name_string_id":"a13ac2e0-5eec-569c-af9c-dd8163dbbd72","parsed":true,"quality":2,"quality_warnings":[[2,"Hybrid formula"]],"parser_version":"test_version","verbatim":"Arthopyrenia hyalospora (Banker) D. Hall X Hydnellum scrobiculatum D.E. Stuntz","normalized":"Arthopyrenia hyalospora (Banker) D. Hall × Hydnellum scrobiculatum D. E. Stuntz","canonical_name":{"value":"Arthopyrenia hyalospora × Hydnellum scrobiculatum"},"hybrid":true,"surrogate":false,"virus":false,"details":[{"genus":{"value":"Arthopyrenia"},"specific_epithet":{"value":"hyalospora","authorship":{"value":"(Banker) D. Hall","basionym_authorship":{"authors":["Banker"]},"combination_authorship":{"authors":["D. Hall"]}}}},{"genus":{"value":"Hydnellum"},"specific_epithet":{"value":"scrobiculatum","authorship":{"value":"D. E. Stuntz","basionym_authorship":{"authors":["D. E. Stuntz"]}}}}],"positions":[["genus",0,12],["specific_epithet",13,23],["author_word",25,31],["author_word",33,35],["author_word",36,40],["hybrid_char",41,42],["genus",43,52],["specific_epithet",53,66],["author_word",67,69],["author_word",69,71],["author_word",72,78]]}
Arthopyrenia hyalospora x|{"name_string_id":"c056b89e-789b-5c28-89e7-e820ea0baebf","parsed":true,"quality":2,"quality_warnings":[[2,"Hybrid formula"]],"parser_version":"test_version","verbatim":"Arthopyrenia hyalospora x","normalized":"× Arthopyrenia hyalospora","canonical_name":{"value":"× Arthopyrenia hyalospora"},"hybrid":true,"surrogate":false,"virus":false,"details":[{"genus":{"value":"Arthopyrenia"},"specific_epithet":{"value":"hyalospora"}}],"positions":[["genus",0,12],["specific_epithet",13,23],["hybrid_char",24,25]]}
Arthopyrenia hyalospora × ?|{"name_string_id":"638cc013-3821-55c2-b9d3-b2ea3de33ecf","parsed":true,"quality":3,"quality_warnings":[[3,"Unparseable tail"],[2,"Hybrid formula"]],"parser_version":"test_version","verbatim":"Arthopyrenia hyalospora × ?","normalized":"× Arthopyrenia hyalospora","canonical_name":{"value":"× Arthopyrenia hyalospora"},"hybrid":true,"surrogate":false,"unparsed_tail":" ?","virus":false,"details":[{"genus":{"value":"Arthopyrenia"},"specific_epithet":{"value":"hyalospora"}}],"positions":[["genus",0,12],["specific_epithet",13,23],["hybrid_char",24,25]]}
Agrostis L. × Polypogon Desf.|{"name_string_id":"e914b63f-f19a-5437-ad19-85bfc98a0de2","parsed":true,"quality":2,"quality_warnings":[[2,"Hybrid formula"]],"parser_version":"test_version","verbatim":"Agrostis L. × Polypogon Desf.","normalized":"Agrostis L. × Polypogon Desf.","canonical_name":{"value":"Agrostis × Polypogon"},"hybrid":true,"surrogate":false,"virus":false,"details":[{"uninomial":{"value":"Agrostis","authorship":{"value":"L.","basionym_authorship":{"authors":["L."]}}}},{"uninomial":{"value":"Polypogon","authorship":{"value":"Desf.","basionym_authorship":{"authors":["Desf."]}}}}],"positions":[["uninomial",0,8],["author_word",9,11],["hybrid_char",12,13],["uninomial",14,23],["author_word",24,29]]}
Agrostis stolonifera L. × Polypogon monspeliensis (L.) Desf.|{"name_string_id":"a2aeb842-18c5-54b4-a4d9-c78bd0445c10","parsed":true,"quality":2,"quality_warnings":[[2,"Hybrid formula"]],"parser_version":"test_version","verbatim":"Agrostis stolonifera L. × Polypogon monspeliensis (L.) Desf.","normalized":"Agrostis stolonifera L. × Polypogon monspeliensis (L.) Desf.","canonical_name":{"value":"Agrostis stolonifera × Polypogon monspeliensis"},"hybrid":true,"surrogate":false,"virus":false,"details":[{"genus":{"value":"Agrostis"},"specific_epithet":{"value":"stolonifera","authorship":{"value":"L.","basionym_authorship":{"authors":["L."]}}}},{"genus":{"value":"Polypogon"},"specific_epithet":{"value":"monspeliensis","authorship":{"value":"(L.) Desf.","basionym_authorship":{"authors":["L."]},"combination_authorship":{"authors":["Desf."]}}}}],"positions":[["genus",0,8],["specific_epithet",9,20],["author_word",21,23],["hybrid_char",24,25],["genus",26,35],["specific_epithet",36,49],["author_word",51,53],["author_word",55,60]]}
Coeloglossum viride (L.) Hartman x Dactylorhiza majalis (Rchb. f.) P.F. Hunt & Summerhayes ssp. praetermissa (Druce) D.M. Moore & Soó|{"name_string_id":"76fc857a-442a-590e-98c6-174aeb199e68","parsed":true,"quality":2,"quality_warnings":[[2,"Hybrid formula"]],"parser_version":"test_version","verbatim":"Coeloglossum viride (L.) Hartman x Dactylorhiza majalis (Rchb. f.) P.F. Hunt & Summerhayes ssp. praetermissa (Druce) D.M. Moore & Soó","normalized":"Coeloglossum viride (L.) Hartman × Dactylorhiza majalis (Rchb. f.) P. F. Hunt & Summerhayes ssp. praetermissa (Druce) D. M. Moore & Soó","canonical_name":{"value":"Coeloglossum viride × Dactylorhiza majalis praetermissa","extended":"Coeloglossum viride × Dactylorhiza majalis ssp. praetermissa"},"hybrid":true,"surrogate":false,"virus":false,"details":[{"genus":{"value":"Coeloglossum"},"specific_epithet":{"value":"viride","authorship":{"value":"(L.) Hartman","basionym_authorship":{"authors":["L."]},"combination_authorship":{"authors":["Hartman"]}}}},{"genus":{"value":"Dactylorhiza"},"specific_epithet":{"value":"majalis","authorship":{"value":"(Rchb. f.) P. F. Hunt & Summerhayes","basionym_authorship":{"authors":["Rchb. f."]},"combination_authorship":{"authors":["P. F. Hunt","Summerhayes"]}}},"infraspecific_epithets":[{"value":"praetermissa","rank":"ssp.","authorship":{"value":"(Druce) D. M. Moore & Soó","basionym_authorship":{"authors":["Druce"]},"combination_authorship":{"authors":["D. M. Moore","Soó"]}}}]}],"positions":[["genus",0,12],["specific_epithet",13,19],["author_word",21,23],["author_word",25,32],["hybrid_char",33,34],["genus",35,47],["specific_epithet",48,55],["author_word",57,62],["author_word_filius",63,65],["author_word",67,69],["author_word",69,71],["author_word",72,76],["author_word",79,90],["rank",91,95],["infraspecific_epithet",96,108],["author_word",110,115],["author_word",117,119],["author_word",119,121],["author_word",122,127],["author_word",130,133]]}
Salix aurita L. × S. caprea L.|{"name_string_id":"a8de3172-b5e8-55c0-b495-b13b7af462d4","parsed":true,"quality":3,"quality_warnings":[[3,"Abbreviated uninomial word"],[2,"Hybrid formula"]],"parser_version":"test_version","verbatim":"Salix aurita L. × S. caprea L.","normalized":"Salix aurita L. × S. caprea L.","canonical_name":{"value":"Salix aurita × S. caprea"},"hybrid":true,"surrogate":false,"virus":false,"details":[{"genus":{"value":"Salix"},"specific_epithet":{"value":"aurita","authorship":{"value":"L.","basionym_authorship":{"authors":["L."]}}}},{"genus":{"value":"S."},"specific_epithet":{"value":"caprea","authorship":{"value":"L.","basionym_authorship":{"authors":["L."]}}}}],"positions":[["genus",0,5],["specific_epithet",6,12],["author_word",13,15],["hybrid_char",16,17],["genus",18,20],["specific_epithet",21,27],["author_word",28,30]]}
Asplenium rhizophyllum X A. ruta-muraria E.L. Braun 1939|{"name_string_id":"1fa2c609-ce9b-5eea-a1b2-187d36b695cb","parsed":true,"quality":3,"quality_warnings":[[3,"Abbreviated uninomial word"],[2,"Hybrid formula"]],"parser_version":"test_version","verbatim":"Asplenium rhizophyllum X A. ruta-muraria E.L. Braun 1939","normalized":"Asplenium rhizophyllum × A. ruta-muraria E. L. Braun 1939","canonical_name":{"value":"Asplenium rhizophyllum × A. ruta-muraria"},"hybrid":true,"surrogate":false,"virus":false,"details":[{"genus":{"value":"Asplenium"},"specific_epithet":{"value":"rhizophyllum"}},{"genus":{"value":"A."},"specific_epithet":{"value":"ruta-muraria","authorship":{"value":"E. L. Braun 1939","basionym_authorship":{"authors":["E. L. Braun"],"year":{"value":"1939"}}}}}],"positions":[["genus",0,9],["specific_epithet",10,22],["hybrid_char",23,24],["genus",25,27],["specific_epithet",28,40],["author_word",41,43],["author_word",43,45],["author_word",46,51],["year",52,56]]}
#TODO Mentha aquatica L. × M. arvensis L. × M. spicata L.|''
#TODO Polypodium vulgare subsp. prionodes (Asch.) Rothm. × subsp. vulgare|''
Tilletia caries (Bjerk.) Tul. × T. foetida (Wallr.) Liro.|{"name_string_id":"65d2072c-86e1-5205-a188-0d554dccd0e7","parsed":true,"quality":3,"quality_warnings":[[3,"Abbreviated uninomial word"],[2,"Hybrid formula"]],"parser_version":"test_version","verbatim":"Tilletia caries (Bjerk.) Tul. × T. foetida (Wallr.) Liro.","normalized":"Tilletia caries (Bjerk.) Tul. × T. foetida (Wallr.) Liro.","canonical_name":{"value":"Tilletia caries × T. foetida"},"hybrid":true,"surrogate":false,"virus":false,"details":[{"genus":{"value":"Tilletia"},"specific_epithet":{"value":"caries","authorship":{"value":"(Bjerk.) Tul.","basionym_authorship":{"authors":["Bjerk."]},"combination_authorship":{"authors":["Tul."]}}}},{"genus":{"value":"T."},"specific_epithet":{"value":"foetida","authorship":{"value":"(Wallr.) Liro.","basionym_authorship":{"authors":["Wallr."]},"combination_authorship":{"authors":["Liro."]}}}}],"positions":[["genus",0,8],["specific_epithet",9,15],["author_word",17,23],["author_word",25,29],["hybrid_char",30,31],["genus",32,34],["specific_epithet",35,42],["author_word",44,50],["author_word",52,57]]}
Polypodium  x vulgare nothosubsp. mantoniae (Rothm.) Schidlay|{"name_string_id":"8666c370-8843-5324-a7f3-754ca778d618","parsed":true,"quality":3,"quality_warnings":[[3,"Incomplete hybrid formula"],[2,"Multiple adjacent space characters"]],"parser_version":"test_version","verbatim":"Polypodium  x vulgare nothosubsp. mantoniae (Rothm.) Schidlay","normalized":"Polypodium × vulgare nothosubsp. mantoniae (Rothm.) Schidlay","canonical_name":{"value":"Polypodium × vulgare mantoniae","extended":"Polypodium × vulgare nothosubsp. mantoniae"},"hybrid":true,"surrogate":false,"virus":false,"details":[{"genus":{"value":"Polypodium"}},{"specific_epithet":{"value":"vulgare"},"infraspecific_epithets":[{"value":"mantoniae","rank":"nothosubsp.","authorship":{"value":"(Rothm.) Schidlay","basionym_authorship":{"authors":["Rothm."]},"combination_authorship":{"authors":["Schidlay"]}}}]}],"positions":[["genus",0,10],["hybrid_char",12,13],["specific_epithet",14,21],["rank",22,33],["infraspecific_epithet",34,43],["author_word",45,51],["author_word",53,61]]}
Brassica oleracea L. subsp. capitata (L.) DC. convar. fruticosa (Metzg.) Alef. × B. oleracea L. subsp. capitata (L.) var. costata DC.|{"name_string_id":"2e0f4d35-ccd2-5d4a-ab42-956932ea8fb0","parsed":true,"quality":3,"quality_warnings":[[3,"Abbreviated uninomial word"],[2,"Hybrid formula"]],"parser_version":"test_version","verbatim":"Brassica oleracea L. subsp. capitata (L.) DC. convar. fruticosa (Metzg.) Alef. × B. oleracea L. subsp. capitata (L.) var. costata DC.","normalized":"Brassica oleracea L. ssp. capitata (L.) DC. convar. fruticosa (Metzg.) Alef. × B. oleracea L. ssp. capitata (L.) var. costata DC.","canonical_name":{"value":"Brassica oleracea capitata fruticosa × B. oleracea capitata costata","extended":"Brassica oleracea ssp. capitata convar. fruticosa × B. oleracea ssp. capitata var. costata"},"hybrid":true,"surrogate":false,"virus":false,"details":[{"genus":{"value":"Brassica"},"specific_epithet":{"value":"oleracea","authorship":{"value":"L.","basionym_authorship":{"authors":["L."]}}},"infraspecific_epithets":[{"value":"capitata","rank":"ssp.","authorship":{"value":"(L.) DC.","basionym_authorship":{"authors":["L."]},"combination_authorship":{"authors":["DC."]}}},{"value":"fruticosa","rank":"convar.","authorship":{"value":"(Metzg.) Alef.","basionym_authorship":{"authors":["Metzg."]},"combination_authorship":{"authors":["Alef."]}}}]},{"genus":{"value":"B."},"specific_epithet":{"value":"oleracea","authorship":{"value":"L.","basionym_authorship":{"authors":["L."]}}},"infraspecific_epithets":[{"value":"capitata","rank":"ssp.","authorship":{"value":"(L.)","basionym_authorship":{"authors":["L."]}}},{"value":"costata","rank":"var.","authorship":{"value":"DC.","basionym_authorship":{"authors":["DC."]}}}]}],"positions":[["genus",0,8],["specific_epithet",9,17],["author_word",18,20],["rank",21,27],["infraspecific_epithet",28,36],["author_word",38,40],["author_word",42,45],["rank",46,53],["infraspecific_epithet",54,63],["author_word",65,71],["author_word",73,78],["hybrid_char",79,80],["genus",81,83],["specific_epithet",84,92],["author_word",93,95],["rank",96,102],["infraspecific_epithet",103,111],["author_word",113,115],["rank",117,121],["infraspecific_epithet",122,129],["author_word",130,133]]}
#>

### Special Cases

#SECTION: A 'basionym' author in parenthesis (basionym is an ICN term)<
Zophosis persis (Chatanay, 1914)|{"name_string_id":"b70a2324-4f36-5fef-80b3-5f6ab9c7788d","parsed":true,"quality":1,"parser_version":"test_version","verbatim":"Zophosis persis (Chatanay, 1914)","normalized":"Zophosis persis (Chatanay 1914)","canonical_name":{"value":"Zophosis persis"},"hybrid":false,"surrogate":false,"virus":false,"details":[{"genus":{"value":"Zophosis"},"specific_epithet":{"value":"persis","authorship":{"value":"(Chatanay 1914)","basionym_authorship":{"authors":["Chatanay"],"year":{"value":"1914"}}}}}],"positions":[["genus",0,8],["specific_epithet",9,15],["author_word",17,25],["year",27,31]]}
Zophosis persis (Chatanay 1914)|{"name_string_id":"c6c42947-16b5-5c1c-a889-51392d82a03b","parsed":true,"quality":1,"parser_version":"test_version","verbatim":"Zophosis persis (Chatanay 1914)","normalized":"Zophosis persis (Chatanay 1914)","canonical_name":{"value":"Zophosis persis"},"hybrid":false,"surrogate":false,"virus":false,"details":[{"genus":{"value":"Zophosis"},"specific_epithet":{"value":"persis","authorship":{"value":"(Chatanay 1914)","basionym_authorship":{"authors":["Chatanay"],"year":{"value":"1914"}}}}}],"positions":[["genus",0,8],["specific_epithet",9,15],["author_word",17,25],["year",26,30]]}
Zophosis persis (Chatanay), 1914|{"name_string_id":"3f9b079c-510a-5c0c-9df6-f1660e1b005f","parsed":true,"quality":2,"quality_warnings":[[2,"Misformed basionym year"]],"parser_version":"test_version","verbatim":"Zophosis persis (Chatanay), 1914","normalized":"Zophosis persis (Chatanay 1914)","canonical_name":{"value":"Zophosis persis"},"hybrid":false,"surrogate":false,"virus":false,"details":[{"genus":{"value":"Zophosis"},"specific_epithet":{"value":"persis","authorship":{"value":"(Chatanay 1914)","basionym_authorship":{"authors":["Chatanay"],"year":{"value":"1914"}}}}}],"positions":[["genus",0,8],["specific_epithet",9,15],["author_word",17,25],["year",28,32]]}
Zophosis quadrilineata (Oliv. )|{"name_string_id":"4d327524-3514-5faf-85fa-e461cbf6c99e","parsed":true,"quality":1,"parser_version":"test_version","verbatim":"Zophosis quadrilineata (Oliv. )","normalized":"Zophosis quadrilineata (Oliv.)","canonical_name":{"value":"Zophosis quadrilineata"},"hybrid":false,"surrogate":false,"virus":false,"details":[{"genus":{"value":"Zophosis"},"specific_epithet":{"value":"quadrilineata","authorship":{"value":"(Oliv.)","basionym_authorship":{"authors":["Oliv."]}}}}],"positions":[["genus",0,8],["specific_epithet",9,22],["author_word",24,29]]}
Zophosis quadrilineata (Olivier 1795)|{"name_string_id":"837cbd42-87a0-573f-9dbf-d089503028ad","parsed":true,"quality":1,"parser_version":"test_version","verbatim":"Zophosis quadrilineata (Olivier 1795)","normalized":"Zophosis quadrilineata (Olivier 1795)","canonical_name":{"value":"Zophosis quadrilineata"},"hybrid":false,"surrogate":false,"virus":false,"details":[{"genus":{"value":"Zophosis"},"specific_epithet":{"value":"quadrilineata","authorship":{"value":"(Olivier 1795)","basionym_authorship":{"authors":["Olivier"],"year":{"value":"1795"}}}}}],"positions":[["genus",0,8],["specific_epithet",9,22],["author_word",24,31],["year",32,36]]}
#>

#SECTION: Infrageneric epithet (ICZN)<
Hegeter (Hegeter) tenuipunctatus Brullé, 1838|{"name_string_id":"a5d28cfb-77a8-509c-a7c6-aa598a7cd3d9","parsed":true,"quality":1,"parser_version":"test_version","verbatim":"Hegeter (Hegeter) tenuipunctatus Brullé, 1838","normalized":"Hegeter (Hegeter) tenuipunctatus Brullé 1838","canonical_name":{"value":"Hegeter tenuipunctatus"},"hybrid":false,"surrogate":false,"virus":false,"details":[{"genus":{"value":"Hegeter"},"specific_epithet":{"value":"tenuipunctatus","authorship":{"value":"Brullé 1838","basionym_authorship":{"authors":["Brullé"],"year":{"value":"1838"}}}},"infrageneric_epithet":{"value":"Hegeter"}}],"positions":[["genus",0,7],["infrageneric_epithet",9,16],["specific_epithet",18,32],["author_word",33,39],["year",41,45]]}
Hegeter (Hegeter) intercedens Lindberg H 1950|{"name_string_id":"2486503e-b9fb-547f-a310-944a50d1bce8","parsed":true,"quality":1,"parser_version":"test_version","verbatim":"Hegeter (Hegeter) intercedens Lindberg H 1950","normalized":"Hegeter (Hegeter) intercedens Lindberg H 1950","canonical_name":{"value":"Hegeter intercedens"},"hybrid":false,"surrogate":false,"virus":false,"details":[{"genus":{"value":"Hegeter"},"specific_epithet":{"value":"intercedens","authorship":{"value":"Lindberg H 1950","basionym_authorship":{"authors":["Lindberg H"],"year":{"value":"1950"}}}},"infrageneric_epithet":{"value":"Hegeter"}}],"positions":[["genus",0,7],["infrageneric_epithet",9,16],["specific_epithet",18,29],["author_word",30,38],["author_word",39,40],["year",41,45]]}
Brachytrypus (B.) grandidieri|{"name_string_id":"7831c491-5b12-5184-896a-8da20d555f27","parsed":true,"quality":3,"quality_warnings":[[3,"Abbreviated uninomial word"]],"parser_version":"test_version","verbatim":"Brachytrypus (B.) grandidieri","normalized":"Brachytrypus (B.) grandidieri","canonical_name":{"value":"Brachytrypus grandidieri"},"hybrid":false,"surrogate":false,"virus":false,"details":[{"genus":{"value":"Brachytrypus"},"specific_epithet":{"value":"grandidieri"},"infrageneric_epithet":{"value":"B."}}],"positions":[["genus",0,12],["infrageneric_epithet",14,16],["specific_epithet",18,29]]}
Cyprideis (Cyprideis) thessalonike amasyaensis|{"name_string_id":"19945ce1-52ee-5416-af46-0d6f0803b44e","parsed":true,"quality":1,"parser_version":"test_version","verbatim":"Cyprideis (Cyprideis) thessalonike amasyaensis","normalized":"Cyprideis (Cyprideis) thessalonike amasyaensis","canonical_name":{"value":"Cyprideis thessalonike amasyaensis"},"hybrid":false,"surrogate":false,"virus":false,"details":[{"genus":{"value":"Cyprideis"},"specific_epithet":{"value":"thessalonike"},"infrageneric_epithet":{"value":"Cyprideis"},"infraspecific_epithets":[{"value":"amasyaensis"}]}],"positions":[["genus",0,9],["infrageneric_epithet",11,20],["specific_epithet",22,34],["infraspecific_epithet",35,46]]}
#>

#SECTION: Genus with question mark<
Ferganoconcha? oblonga|{"name_string_id":"487912fd-85c3-556a-a1b1-8fe802e9ccb1","parsed":true,"quality":3,"quality_warnings":[[3,"Uninomial word with question mark"]],"parser_version":"test_version","verbatim":"Ferganoconcha? oblonga","normalized":"Ferganoconcha oblonga","canonical_name":{"value":"Ferganoconcha oblonga"},"hybrid":false,"surrogate":false,"virus":false,"details":[{"genus":{"value":"Ferganoconcha"},"specific_epithet":{"value":"oblonga"}}],"positions":[["genus",0,14],["specific_epithet",15,22]]}
#>

#SECTION: Epithets starting with authors' prefixes (de, di, la, von etc.)<
# There is a danger that such epithets will be interpreted as authors
Aspicilia desertorum desertorum|{"name_string_id":"06de3555-3226-5e05-930e-6706044c1f7a","parsed":true,"quality":1,"parser_version":"test_version","verbatim":"Aspicilia desertorum desertorum","normalized":"Aspicilia desertorum desertorum","canonical_name":{"value":"Aspicilia desertorum desertorum"},"hybrid":false,"surrogate":false,"virus":false,"details":[{"genus":{"value":"Aspicilia"},"specific_epithet":{"value":"desertorum"},"infraspecific_epithets":[{"value":"desertorum"}]}],"positions":[["genus",0,9],["specific_epithet",10,20],["infraspecific_epithet",21,31]]}
Theope thestias discus|{"name_string_id":"a254509a-11e4-52f3-bd57-2271d9e1d99b","parsed":true,"quality":1,"parser_version":"test_version","verbatim":"Theope thestias discus","normalized":"Theope thestias discus","canonical_name":{"value":"Theope thestias discus"},"hybrid":false,"surrogate":false,"virus":false,"details":[{"genus":{"value":"Theope"},"specific_epithet":{"value":"thestias"},"infraspecific_epithets":[{"value":"discus"}]}],"positions":[["genus",0,6],["specific_epithet",7,15],["infraspecific_epithet",16,22]]}
Ocydromus dalmatinus dalmatinus (Dejean, 1831)|{"name_string_id":"5701cc12-ec23-5015-b426-3d065c94ea0a","parsed":true,"quality":1,"parser_version":"test_version","verbatim":"Ocydromus dalmatinus dalmatinus (Dejean, 1831)","normalized":"Ocydromus dalmatinus dalmatinus (Dejean 1831)","canonical_name":{"value":"Ocydromus dalmatinus dalmatinus"},"hybrid":false,"surrogate":false,"virus":false,"details":[{"genus":{"value":"Ocydromus"},"specific_epithet":{"value":"dalmatinus"},"infraspecific_epithets":[{"value":"dalmatinus","authorship":{"value":"(Dejean 1831)","basionym_authorship":{"authors":["Dejean"],"year":{"value":"1831"}}}}]}],"positions":[["genus",0,9],["specific_epithet",10,20],["infraspecific_epithet",21,31],["author_word",33,39],["year",41,45]]}
Rhipidia gracilirama lassula|{"name_string_id":"0b40c395-7466-5879-9b16-9a31d38d21a0","parsed":true,"quality":1,"parser_version":"test_version","verbatim":"Rhipidia gracilirama lassula","normalized":"Rhipidia gracilirama lassula","canonical_name":{"value":"Rhipidia gracilirama lassula"},"hybrid":false,"surrogate":false,"virus":false,"details":[{"genus":{"value":"Rhipidia"},"specific_epithet":{"value":"gracilirama"},"infraspecific_epithets":[{"value":"lassula"}]}],"positions":[["genus",0,8],["specific_epithet",9,20],["infraspecific_epithet",21,28]]}
#>

#SECTION: Unknown authorship<
Saccharomyces drosophilae anon.|{"name_string_id":"45e537d2-6833-5429-a58c-178fe37fc3f5","parsed":true,"quality":2,"quality_warnings":[[2,"Author is unknown"]],"parser_version":"test_version","verbatim":"Saccharomyces drosophilae anon.","normalized":"Saccharomyces drosophilae unknown","canonical_name":{"value":"Saccharomyces drosophilae"},"hybrid":false,"surrogate":false,"virus":false,"details":[{"genus":{"value":"Saccharomyces"},"specific_epithet":{"value":"drosophilae","authorship":{"value":"unknown","basionym_authorship":{"authors":["unknown"]}}}}],"positions":[["genus",0,13],["specific_epithet",14,25],["author_word",26,31]]}
Physalospora rubiginosa (Fr.) anon.|{"name_string_id":"85151e19-ab25-5ba5-8a19-47a5859c41bb","parsed":true,"quality":2,"quality_warnings":[[2,"Author is unknown"]],"parser_version":"test_version","verbatim":"Physalospora rubiginosa (Fr.) anon.","normalized":"Physalospora rubiginosa (Fr.) unknown","canonical_name":{"value":"Physalospora rubiginosa"},"hybrid":false,"surrogate":false,"virus":false,"details":[{"genus":{"value":"Physalospora"},"specific_epithet":{"value":"rubiginosa","authorship":{"value":"(Fr.) unknown","basionym_authorship":{"authors":["Fr."]},"combination_authorship":{"authors":["unknown"]}}}}],"positions":[["genus",0,12],["specific_epithet",13,23],["author_word",25,28],["author_word",30,35]]}
Tragacantha leporina (?) Kuntze|{"name_string_id":"af91bdc5-b6d3-5841-9a85-174c0afe6c1b","parsed":true,"quality":3,"quality_warnings":[[3,"Author as a question mark"],[3,"Author is too short"],[2,"Author is unknown"]],"parser_version":"test_version","verbatim":"Tragacantha leporina (?) Kuntze","normalized":"Tragacantha leporina (unknown) Kuntze","canonical_name":{"value":"Tragacantha leporina"},"hybrid":false,"surrogate":false,"virus":false,"details":[{"genus":{"value":"Tragacantha"},"specific_epithet":{"value":"leporina","authorship":{"value":"(unknown) Kuntze","basionym_authorship":{"authors":["unknown"]},"combination_authorship":{"authors":["Kuntze"]}}}}],"positions":[["genus",0,11],["specific_epithet",12,20],["author_word",22,23],["author_word",25,31]]}
Lachenalia tricolor var. nelsonii (auct.) Baker|{"name_string_id":"f8d5d993-3d39-550f-bb7b-68f5b6e906df","parsed":true,"quality":2,"quality_warnings":[[2,"Author is unknown"]],"parser_version":"test_version","verbatim":"Lachenalia tricolor var. nelsonii (auct.) Baker","normalized":"Lachenalia tricolor var. nelsonii (unknown) Baker","canonical_name":{"value":"Lachenalia tricolor nelsonii","extended":"Lachenalia tricolor var. nelsonii"},"hybrid":false,"surrogate":false,"virus":false,"details":[{"genus":{"value":"Lachenalia"},"specific_epithet":{"value":"tricolor"},"infraspecific_epithets":[{"value":"nelsonii","rank":"var.","authorship":{"value":"(unknown) Baker","basionym_authorship":{"authors":["unknown"]},"combination_authorship":{"authors":["Baker"]}}}]}],"positions":[["genus",0,10],["specific_epithet",11,19],["rank",20,24],["infraspecific_epithet",25,33],["author_word",35,40],["author_word",42,47]]}
Lachenalia tricolor var. nelsonii (anon.) Baker|{"name_string_id":"4cc8e603-13fb-551f-a637-04378f3321c2","parsed":true,"quality":2,"quality_warnings":[[2,"Author is unknown"]],"parser_version":"test_version","verbatim":"Lachenalia tricolor var. nelsonii (anon.) Baker","normalized":"Lachenalia tricolor var. nelsonii (unknown) Baker","canonical_name":{"value":"Lachenalia tricolor nelsonii","extended":"Lachenalia tricolor var. nelsonii"},"hybrid":false,"surrogate":false,"virus":false,"details":[{"genus":{"value":"Lachenalia"},"specific_epithet":{"value":"tricolor"},"infraspecific_epithets":[{"value":"nelsonii","rank":"var.","authorship":{"value":"(unknown) Baker","basionym_authorship":{"authors":["unknown"]},"combination_authorship":{"authors":["Baker"]}}}]}],"positions":[["genus",0,10],["specific_epithet",11,19],["rank",20,24],["infraspecific_epithet",25,33],["author_word",35,40],["author_word",42,47]]}
Lachenalia tricolor var. nelsonii (ht.) Baker|{"name_string_id":"0f7ce439-6b8d-53db-9ea3-82628f25b9bd","parsed":true,"quality":2,"quality_warnings":[[2,"Author is unknown"]],"parser_version":"test_version","verbatim":"Lachenalia tricolor var. nelsonii (ht.) Baker","normalized":"Lachenalia tricolor var. nelsonii (unknown) Baker","canonical_name":{"value":"Lachenalia tricolor nelsonii","extended":"Lachenalia tricolor var. nelsonii"},"hybrid":false,"surrogate":false,"virus":false,"details":[{"genus":{"value":"Lachenalia"},"specific_epithet":{"value":"tricolor"},"infraspecific_epithets":[{"value":"nelsonii","rank":"var.","authorship":{"value":"(unknown) Baker","basionym_authorship":{"authors":["unknown"]},"combination_authorship":{"authors":["Baker"]}}}]}],"positions":[["genus",0,10],["specific_epithet",11,19],["rank",20,24],["infraspecific_epithet",25,33],["author_word",35,38],["author_word",40,45]]}
Lachenalia tricolor var. nelsonii (hort.) Baker|{"name_string_id":"cc118b05-14ff-5a42-8780-802f60eba565","parsed":true,"quality":2,"quality_warnings":[[2,"Author is unknown"]],"parser_version":"test_version","verbatim":"Lachenalia tricolor var. nelsonii (hort.) Baker","normalized":"Lachenalia tricolor var. nelsonii (unknown) Baker","canonical_name":{"value":"Lachenalia tricolor nelsonii","extended":"Lachenalia tricolor var. nelsonii"},"hybrid":false,"surrogate":false,"virus":false,"details":[{"genus":{"value":"Lachenalia"},"specific_epithet":{"value":"tricolor"},"infraspecific_epithets":[{"value":"nelsonii","rank":"var.","authorship":{"value":"(unknown) Baker","basionym_authorship":{"authors":["unknown"]},"combination_authorship":{"authors":["Baker"]}}}]}],"positions":[["genus",0,10],["specific_epithet",11,19],["rank",20,24],["infraspecific_epithet",25,33],["author_word",35,40],["author_word",42,47]]}
Puya acris ht.|{"name_string_id":"83c98b8e-f373-57df-92bf-5a39a56d9909","parsed":true,"quality":2,"quality_warnings":[[2,"Author is unknown"]],"parser_version":"test_version","verbatim":"Puya acris ht.","normalized":"Puya acris unknown","canonical_name":{"value":"Puya acris"},"hybrid":false,"surrogate":false,"virus":false,"details":[{"genus":{"value":"Puya"},"specific_epithet":{"value":"acris","authorship":{"value":"unknown","basionym_authorship":{"authors":["unknown"]}}}}],"positions":[["genus",0,4],["specific_epithet",5,10],["author_word",11,14]]}
Puya acris anon.|{"name_string_id":"2b5243d3-e8a7-5e6c-a2c1-beb2ee5c3020","parsed":true,"quality":2,"quality_warnings":[[2,"Author is unknown"]],"parser_version":"test_version","verbatim":"Puya acris anon.","normalized":"Puya acris unknown","canonical_name":{"value":"Puya acris"},"hybrid":false,"surrogate":false,"virus":false,"details":[{"genus":{"value":"Puya"},"specific_epithet":{"value":"acris","authorship":{"value":"unknown","basionym_authorship":{"authors":["unknown"]}}}}],"positions":[["genus",0,4],["specific_epithet",5,10],["author_word",11,16]]}
Puya acris hort.|{"name_string_id":"78228a5e-dcd3-58f9-bf21-b452c378f6ee","parsed":true,"quality":2,"quality_warnings":[[2,"Name had to be changed by preprocessing"]],"parser_version":"test_version","verbatim":"Puya acris hort.","normalized":"Puya acris","canonical_name":{"value":"Puya acris"},"hybrid":false,"surrogate":false,"virus":false,"details":[{"genus":{"value":"Puya"},"specific_epithet":{"value":"acris"}}],"positions":[["genus",0,4],["specific_epithet",5,10]]}
#>

#SECTION: Names with ex authors (we follow ICZN convention)<
Arthopyrenia hyalospora (Nyl. ex Banker) R.C. Harris|{"name_string_id":"ab3998af-53dc-53fd-af8b-fab94dacbcbc","parsed":true,"quality":2,"quality_warnings":[[2,"Ex authors are not required"]],"parser_version":"test_version","verbatim":"Arthopyrenia hyalospora (Nyl. ex Banker) R.C. Harris","normalized":"Arthopyrenia hyalospora (Nyl. ex Banker) R. C. Harris","canonical_name":{"value":"Arthopyrenia hyalospora"},"hybrid":false,"surrogate":false,"virus":false,"details":[{"genus":{"value":"Arthopyrenia"},"specific_epithet":{"value":"hyalospora","authorship":{"value":"(Nyl. ex Banker) R. C. Harris","basionym_authorship":{"authors":["Nyl."],"ex_authors":["Banker"]},"combination_authorship":{"authors":["R. C. Harris"]}}}}],"positions":[["genus",0,12],["specific_epithet",13,23],["author_word",25,29],["author_word",33,39],["author_word",41,43],["author_word",43,45],["author_word",46,52]]}
Arthopyrenia hyalospora Nyl. ex Banker|{"name_string_id":"7744aea4-d071-593a-82bc-059788724d81","parsed":true,"quality":2,"quality_warnings":[[2,"Ex authors are not required"]],"parser_version":"test_version","verbatim":"Arthopyrenia hyalospora Nyl. ex Banker","normalized":"Arthopyrenia hyalospora Nyl. ex Banker","canonical_name":{"value":"Arthopyrenia hyalospora"},"hybrid":false,"surrogate":false,"virus":false,"details":[{"genus":{"value":"Arthopyrenia"},"specific_epithet":{"value":"hyalospora","authorship":{"value":"Nyl. ex Banker","basionym_authorship":{"authors":["Nyl."],"ex_authors":["Banker"]}}}}],"positions":[["genus",0,12],["specific_epithet",13,23],["author_word",24,28],["author_word",32,38]]}
Glomopsis lonicerae Peck ex C.J. Gould 1945|{"name_string_id":"422687ca-7f4b-5720-8d99-88695f765530","parsed":true,"quality":2,"quality_warnings":[[2,"Ex authors are not required"]],"parser_version":"test_version","verbatim":"Glomopsis lonicerae Peck ex C.J. Gould 1945","normalized":"Glomopsis lonicerae Peck ex C. J. Gould 1945","canonical_name":{"value":"Glomopsis lonicerae"},"hybrid":false,"surrogate":false,"virus":false,"details":[{"genus":{"value":"Glomopsis"},"specific_epithet":{"value":"lonicerae","authorship":{"value":"Peck ex C. J. Gould 1945","basionym_authorship":{"authors":["Peck"],"year":{"value":"1945"},"ex_authors":["C. J. Gould"]}}}}],"positions":[["genus",0,9],["specific_epithet",10,19],["author_word",20,24],["author_word",28,30],["author_word",30,32],["author_word",33,38],["year",39,43]]}
Acanthobasidium delicatum (Wakef.) Oberw. ex Jülich 1979|{"name_string_id":"ed0841f3-d063-5341-a1b6-feafe6ffb70d","parsed":true,"quality":2,"quality_warnings":[[2,"Ex authors are not required"]],"parser_version":"test_version","verbatim":"Acanthobasidium delicatum (Wakef.) Oberw. ex Jülich 1979","normalized":"Acanthobasidium delicatum (Wakef.) Oberw. ex Jülich 1979","canonical_name":{"value":"Acanthobasidium delicatum"},"hybrid":false,"surrogate":false,"virus":false,"details":[{"genus":{"value":"Acanthobasidium"},"specific_epithet":{"value":"delicatum","authorship":{"value":"(Wakef.) Oberw. ex Jülich 1979","basionym_authorship":{"authors":["Wakef."]},"combination_authorship":{"authors":["Oberw."],"year":{"value":"1979"},"ex_authors":["Jülich"]}}}}],"positions":[["genus",0,15],["specific_epithet",16,25],["author_word",27,33],["author_word",35,41],["author_word",45,51],["year",52,56]]}
Mycosphaerella eryngii (Fr. ex Duby) Johanson ex Oudem. 1897|{"name_string_id":"8ca3d249-fe7d-5a10-af03-f21c413e3503","parsed":true,"quality":2,"quality_warnings":[[2,"Ex authors are not required"]],"parser_version":"test_version","verbatim":"Mycosphaerella eryngii (Fr. ex Duby) Johanson ex Oudem. 1897","normalized":"Mycosphaerella eryngii (Fr. ex Duby) Johanson ex Oudem. 1897","canonical_name":{"value":"Mycosphaerella eryngii"},"hybrid":false,"surrogate":false,"virus":false,"details":[{"genus":{"value":"Mycosphaerella"},"specific_epithet":{"value":"eryngii","authorship":{"value":"(Fr. ex Duby) Johanson ex Oudem. 1897","basionym_authorship":{"authors":["Fr."],"ex_authors":["Duby"]},"combination_authorship":{"authors":["Johanson"],"year":{"value":"1897"},"ex_authors":["Oudem."]}}}}],"positions":[["genus",0,14],["specific_epithet",15,22],["author_word",24,27],["author_word",31,35],["author_word",37,45],["author_word",49,55],["year",56,60]]}
Mycosphaerella eryngii (Fr. Duby) ex Oudem. 1897|{"name_string_id":"e5a49f2e-c7a2-5ebf-9349-8a36a410ec77","parsed":true,"quality":2,"quality_warnings":[[2,"Ex authors are not required"]],"parser_version":"test_version","verbatim":"Mycosphaerella eryngii (Fr. Duby) ex Oudem. 1897","normalized":"Mycosphaerella eryngii (Fr. Duby ex Oudem.)","canonical_name":{"value":"Mycosphaerella eryngii"},"hybrid":false,"surrogate":false,"virus":false,"details":[{"genus":{"value":"Mycosphaerella"},"specific_epithet":{"value":"eryngii","authorship":{"value":"(Fr. Duby ex Oudem.)","basionym_authorship":{"authors":["Fr. Duby"],"ex_authors":["Oudem."]}}}}],"positions":[["genus",0,14],["specific_epithet",15,22],["author_word",24,27],["author_word",28,32],["author_word",37,43]]}
Salmonella werahensis (Castellani) Hauduroy and Ehringer in Hauduroy 1937|{"name_string_id":"bb6e2a9f-6813-5b00-9a3f-e12a085e515e","parsed":true,"quality":2,"quality_warnings":[[2,"Ex authors are not required"]],"parser_version":"test_version","verbatim":"Salmonella werahensis (Castellani) Hauduroy and Ehringer in Hauduroy 1937","normalized":"Salmonella werahensis (Castellani) Hauduroy & Ehringer ex Hauduroy 1937","canonical_name":{"value":"Salmonella werahensis"},"hybrid":false,"surrogate":false,"virus":false,"details":[{"genus":{"value":"Salmonella"},"specific_epithet":{"value":"werahensis","authorship":{"value":"(Castellani) Hauduroy & Ehringer ex Hauduroy 1937","basionym_authorship":{"authors":["Castellani"]},"combination_authorship":{"authors":["Hauduroy","Ehringer"],"year":{"value":"1937"},"ex_authors":["Hauduroy"]}}}}],"positions":[["genus",0,10],["specific_epithet",11,21],["author_word",23,33],["author_word",35,43],["author_word",48,56],["author_word",60,68],["year",69,73]]}
#>

#SECTION: Empty spaces<
    Asplenium       X inexpectatum(E. L. Braun ex Friesner      )Morton   |{"name_string_id":"b736628c-0c76-5fdf-88d6-77e14b10bd28","parsed":true,"quality":3,"quality_warnings":[[3,"Incomplete hybrid formula"],[2,"Ex authors are not required"],[2,"Multiple adjacent space characters"],[2,"Trailing whitespace"]],"parser_version":"test_version","verbatim":"    Asplenium       X inexpectatum(E. L. Braun ex Friesner      )Morton   ","normalized":"Asplenium × inexpectatum (E. L. Braun ex Friesner) Morton","canonical_name":{"value":"Asplenium × inexpectatum"},"hybrid":true,"surrogate":false,"unparsed_tail":"   ","virus":false,"details":[{"genus":{"value":"Asplenium"}},{"specific_epithet":{"value":"inexpectatum","authorship":{"value":"(E. L. Braun ex Friesner) Morton","basionym_authorship":{"authors":["E. L. Braun"],"ex_authors":["Friesner"]},"combination_authorship":{"authors":["Morton"]}}}}],"positions":[["genus",4,13],["hybrid_char",20,21],["specific_epithet",22,34],["author_word",35,37],["author_word",38,40],["author_word",41,46],["author_word",50,58],["author_word",65,71]]}
#>

#SECTION: Names with a dash <
Abryna regis-petri Paiva, 1860|{"name_string_id":"27ad601d-bb92-515b-9c45-1faa55cdf7f3","parsed":true,"quality":1,"parser_version":"test_version","verbatim":"Abryna regis-petri Paiva, 1860","normalized":"Abryna regis-petri Paiva 1860","canonical_name":{"value":"Abryna regis-petri"},"hybrid":false,"surrogate":false,"virus":false,"details":[{"genus":{"value":"Abryna"},"specific_epithet":{"value":"regis-petri","authorship":{"value":"Paiva 1860","basionym_authorship":{"authors":["Paiva"],"year":{"value":"1860"}}}}}],"positions":[["genus",0,6],["specific_epithet",7,18],["author_word",19,24],["year",26,30]]}
#Abryna- regis|{"name_string_id":"9ff9c1fa-068e-5296-8c39-66e1c58f0660","parsed":false,"parser_version":"test_version","verbatim":"Abryna- regis","normalized":null,"canonical":null,"hybrid":false,"virus":false}
#Abryna regis- Paiva, 1860|{"name_string_id":"473b8b63-8d5c-521f-9a68-7aecd5b9a62c","parsed":false,"parser_version":"test_version","verbatim":"Abryna regis- Paiva, 1860","normalized":null,"canonical":null,"hybrid":false,"virus":false}
Solms-laubachia orbiculata Y.C. Lan & T.Y. Cheo|{"name_string_id":"4dce39e2-ffd7-5a1b-bd1a-2bc12049be90","parsed":true,"quality":1,"parser_version":"test_version","verbatim":"Solms-laubachia orbiculata Y.C. Lan & T.Y. Cheo","normalized":"Solms-laubachia orbiculata Y. C. Lan & T. Y. Cheo","canonical_name":{"value":"Solms-laubachia orbiculata"},"hybrid":false,"surrogate":false,"virus":false,"details":[{"genus":{"value":"Solms-laubachia"},"specific_epithet":{"value":"orbiculata","authorship":{"value":"Y. C. Lan & T. Y. Cheo","basionym_authorship":{"authors":["Y. C. Lan","T. Y. Cheo"]}}}}],"positions":[["genus",0,15],["specific_epithet",16,26],["author_word",27,29],["author_word",29,31],["author_word",32,35],["author_word",38,40],["author_word",40,42],["author_word",43,47]]}
#>

#SECTION: Authorship with filius (son of)<
Oxytropis minjanensis Rech. f.|{"name_string_id":"6027cbc2-fa15-510b-ab3e-e1fa44cbd551","parsed":true,"quality":1,"parser_version":"test_version","verbatim":"Oxytropis minjanensis Rech. f.","normalized":"Oxytropis minjanensis Rech. f.","canonical_name":{"value":"Oxytropis minjanensis"},"hybrid":false,"surrogate":false,"virus":false,"details":[{"genus":{"value":"Oxytropis"},"specific_epithet":{"value":"minjanensis","authorship":{"value":"Rech. f.","basionym_authorship":{"authors":["Rech. f."]}}}}],"positions":[["genus",0,9],["specific_epithet",10,21],["author_word",22,27],["author_word_filius",28,30]]}
Platypus bicaudatulus Schedl f. 1935|{"name_string_id":"05799df9-471e-5c68-92fe-4edcc0a69d29","parsed":true,"quality":1,"parser_version":"test_version","verbatim":"Platypus bicaudatulus Schedl f. 1935","normalized":"Platypus bicaudatulus Schedl f. 1935","canonical_name":{"value":"Platypus bicaudatulus"},"hybrid":false,"surrogate":false,"virus":false,"details":[{"genus":{"value":"Platypus"},"specific_epithet":{"value":"bicaudatulus","authorship":{"value":"Schedl f. 1935","basionym_authorship":{"authors":["Schedl f."],"year":{"value":"1935"}}}}}],"positions":[["genus",0,8],["specific_epithet",9,21],["author_word",22,28],["author_word_filius",29,31],["year",32,36]]}
Platypus bicaudatulus Schedl filius 1935|{"name_string_id":"2b6cd51f-aa0f-58fd-88fa-2e261cedacbb","parsed":true,"quality":1,"parser_version":"test_version","verbatim":"Platypus bicaudatulus Schedl filius 1935","normalized":"Platypus bicaudatulus Schedl f. 1935","canonical_name":{"value":"Platypus bicaudatulus"},"hybrid":false,"surrogate":false,"virus":false,"details":[{"genus":{"value":"Platypus"},"specific_epithet":{"value":"bicaudatulus","authorship":{"value":"Schedl f. 1935","basionym_authorship":{"authors":["Schedl f."],"year":{"value":"1935"}}}}}],"positions":[["genus",0,8],["specific_epithet",9,21],["author_word",22,28],["author_word_filius",29,35],["year",36,40]]}
Fimbristylis ovata (Burm. f.) J. Kern|{"name_string_id":"01207e0b-8de4-5a4e-99fc-e60b581c0d1c","parsed":true,"quality":1,"parser_version":"test_version","verbatim":"Fimbristylis ovata (Burm. f.) J. Kern","normalized":"Fimbristylis ovata (Burm. f.) J. Kern","canonical_name":{"value":"Fimbristylis ovata"},"hybrid":false,"surrogate":false,"virus":false,"details":[{"genus":{"value":"Fimbristylis"},"specific_epithet":{"value":"ovata","authorship":{"value":"(Burm. f.) J. Kern","basionym_authorship":{"authors":["Burm. f."]},"combination_authorship":{"authors":["J. Kern"]}}}}],"positions":[["genus",0,12],["specific_epithet",13,18],["author_word",20,25],["author_word_filius",26,28],["author_word",30,32],["author_word",33,37]]}
Carex chordorrhiza Ehrh. ex L. f.|{"name_string_id":"b972d277-3714-5549-9103-869675f490bd","parsed":true,"quality":2,"quality_warnings":[[2,"Ex authors are not required"]],"parser_version":"test_version","verbatim":"Carex chordorrhiza Ehrh. ex L. f.","normalized":"Carex chordorrhiza Ehrh. ex L. f.","canonical_name":{"value":"Carex chordorrhiza"},"hybrid":false,"surrogate":false,"virus":false,"details":[{"genus":{"value":"Carex"},"specific_epithet":{"value":"chordorrhiza","authorship":{"value":"Ehrh. ex L. f.","basionym_authorship":{"authors":["Ehrh."],"ex_authors":["L. f."]}}}}],"positions":[["genus",0,5],["specific_epithet",6,18],["author_word",19,24],["author_word",28,30],["author_word_filius",31,33]]}
Amelanchier arborea var. arborea (Michx. f.) Fernald|{"name_string_id":"1644869c-3e0c-5e7e-a709-a86dee11b917","parsed":true,"quality":1,"parser_version":"test_version","verbatim":"Amelanchier arborea var. arborea (Michx. f.) Fernald","normalized":"Amelanchier arborea var. arborea (Michx. f.) Fernald","canonical_name":{"value":"Amelanchier arborea arborea","extended":"Amelanchier arborea var. arborea"},"hybrid":false,"surrogate":false,"virus":false,"details":[{"genus":{"value":"Amelanchier"},"specific_epithet":{"value":"arborea"},"infraspecific_epithets":[{"value":"arborea","rank":"var.","authorship":{"value":"(Michx. f.) Fernald","basionym_authorship":{"authors":["Michx. f."]},"combination_authorship":{"authors":["Fernald"]}}}]}],"positions":[["genus",0,11],["specific_epithet",12,19],["rank",20,24],["infraspecific_epithet",25,32],["author_word",34,40],["author_word_filius",41,43],["author_word",45,52]]}
Cerastium arvense var. fuegianum Hook. f.|{"name_string_id":"f9fb925a-777f-5a2c-892d-bdf11528dbfc","parsed":true,"quality":1,"parser_version":"test_version","verbatim":"Cerastium arvense var. fuegianum Hook. f.","normalized":"Cerastium arvense var. fuegianum Hook. f.","canonical_name":{"value":"Cerastium arvense fuegianum","extended":"Cerastium arvense var. fuegianum"},"hybrid":false,"surrogate":false,"virus":false,"details":[{"genus":{"value":"Cerastium"},"specific_epithet":{"value":"arvense"},"infraspecific_epithets":[{"value":"fuegianum","rank":"var.","authorship":{"value":"Hook. f.","basionym_authorship":{"authors":["Hook. f."]}}}]}],"positions":[["genus",0,9],["specific_epithet",10,17],["rank",18,22],["infraspecific_epithet",23,32],["author_word",33,38],["author_word_filius",39,41]]}
Cerastium arvense var. fuegianum Hook.f.|{"name_string_id":"35ea20fb-b794-572f-ba90-36c1463e1927","parsed":true,"quality":1,"parser_version":"test_version","verbatim":"Cerastium arvense var. fuegianum Hook.f.","normalized":"Cerastium arvense var. fuegianum Hook. f.","canonical_name":{"value":"Cerastium arvense fuegianum","extended":"Cerastium arvense var. fuegianum"},"hybrid":false,"surrogate":false,"virus":false,"details":[{"genus":{"value":"Cerastium"},"specific_epithet":{"value":"arvense"},"infraspecific_epithets":[{"value":"fuegianum","rank":"var.","authorship":{"value":"Hook. f.","basionym_authorship":{"authors":["Hook. f."]}}}]}],"positions":[["genus",0,9],["specific_epithet",10,17],["rank",18,22],["infraspecific_epithet",23,32],["author_word",33,38],["author_word_filius",38,40]]}
Cerastium arvense ssp. velutinum var. velutinum (Raf.) Britton f.|{"name_string_id":"c7841295-3aa3-5c40-8adf-88d177f74cbe","parsed":true,"quality":1,"parser_version":"test_version","verbatim":"Cerastium arvense ssp. velutinum var. velutinum (Raf.) Britton f.","normalized":"Cerastium arvense ssp. velutinum var. velutinum (Raf.) Britton f.","canonical_name":{"value":"Cerastium arvense velutinum velutinum","extended":"Cerastium arvense ssp. velutinum var. velutinum"},"hybrid":false,"surrogate":false,"virus":false,"details":[{"genus":{"value":"Cerastium"},"specific_epithet":{"value":"arvense"},"infraspecific_epithets":[{"value":"velutinum","rank":"ssp."},{"value":"velutinum","rank":"var.","authorship":{"value":"(Raf.) Britton f.","basionym_authorship":{"authors":["Raf."]},"combination_authorship":{"authors":["Britton f."]}}}]}],"positions":[["genus",0,9],["specific_epithet",10,17],["rank",18,22],["infraspecific_epithet",23,32],["rank",33,37],["infraspecific_epithet",38,47],["author_word",49,53],["author_word",55,62],["author_word_filius",63,65]]}
Jacquemontia spiciflora (Choisy) Hall. fil.|{"name_string_id":"14a98945-4e97-5c13-a0b9-97741641a6a4","parsed":true,"quality":1,"parser_version":"test_version","verbatim":"Jacquemontia spiciflora (Choisy) Hall. fil.","normalized":"Jacquemontia spiciflora (Choisy) Hall. f.","canonical_name":{"value":"Jacquemontia spiciflora"},"hybrid":false,"surrogate":false,"virus":false,"details":[{"genus":{"value":"Jacquemontia"},"specific_epithet":{"value":"spiciflora","authorship":{"value":"(Choisy) Hall. f.","basionym_authorship":{"authors":["Choisy"]},"combination_authorship":{"authors":["Hall. f."]}}}}],"positions":[["genus",0,12],["specific_epithet",13,23],["author_word",25,31],["author_word",33,38],["author_word_filius",39,43]]}
Amelanchier arborea f. hirsuta (Michx. f.) Fernald|{"name_string_id":"f5786fa9-2b40-5ee4-8786-ffe86ed02ab5","parsed":true,"quality":1,"parser_version":"test_version","verbatim":"Amelanchier arborea f. hirsuta (Michx. f.) Fernald","normalized":"Amelanchier arborea fm. hirsuta (Michx. f.) Fernald","canonical_name":{"value":"Amelanchier arborea hirsuta","extended":"Amelanchier arborea fm. hirsuta"},"hybrid":false,"surrogate":false,"virus":false,"details":[{"genus":{"value":"Amelanchier"},"specific_epithet":{"value":"arborea"},"infraspecific_epithets":[{"value":"hirsuta","rank":"fm.","authorship":{"value":"(Michx. f.) Fernald","basionym_authorship":{"authors":["Michx. f."]},"combination_authorship":{"authors":["Fernald"]}}}]}],"positions":[["genus",0,11],["specific_epithet",12,19],["rank",20,22],["infraspecific_epithet",23,30],["author_word",32,38],["author_word_filius",39,41],["author_word",43,50]]}
Betula pendula fo. dalecarlica (L. f.) C.K. Schneid.|{"name_string_id":"4c4ee33c-9738-5542-b22f-2326996aa6f7","parsed":true,"quality":1,"parser_version":"test_version","verbatim":"Betula pendula fo. dalecarlica (L. f.) C.K. Schneid.","normalized":"Betula pendula fm. dalecarlica (L. f.) C. K. Schneid.","canonical_name":{"value":"Betula pendula dalecarlica","extended":"Betula pendula fm. dalecarlica"},"hybrid":false,"surrogate":false,"virus":false,"details":[{"genus":{"value":"Betula"},"specific_epithet":{"value":"pendula"},"infraspecific_epithets":[{"value":"dalecarlica","rank":"fm.","authorship":{"value":"(L. f.) C. K. Schneid.","basionym_authorship":{"authors":["L. f."]},"combination_authorship":{"authors":["C. K. Schneid."]}}}]}],"positions":[["genus",0,6],["specific_epithet",7,14],["rank",15,18],["infraspecific_epithet",19,30],["author_word",32,34],["author_word_filius",35,37],["author_word",39,41],["author_word",41,43],["author_word",44,52]]}
Racomitrium canescens f. ericoides (F. Weber ex Brid.) Mönk.|{"name_string_id":"45a001f1-749f-5803-bd92-93c6d524e9db","parsed":true,"quality":2,"quality_warnings":[[2,"Ex authors are not required"]],"parser_version":"test_version","verbatim":"Racomitrium canescens f. ericoides (F. Weber ex Brid.) Mönk.","normalized":"Racomitrium canescens fm. ericoides (F. Weber ex Brid.) Mönk.","canonical_name":{"value":"Racomitrium canescens ericoides","extended":"Racomitrium canescens fm. ericoides"},"hybrid":false,"surrogate":false,"virus":false,"details":[{"genus":{"value":"Racomitrium"},"specific_epithet":{"value":"canescens"},"infraspecific_epithets":[{"value":"ericoides","rank":"fm.","authorship":{"value":"(F. Weber ex Brid.) Mönk.","basionym_authorship":{"authors":["F. Weber"],"ex_authors":["Brid."]},"combination_authorship":{"authors":["Mönk."]}}}]}],"positions":[["genus",0,11],["specific_epithet",12,21],["rank",22,24],["infraspecific_epithet",25,34],["author_word",36,38],["author_word",39,44],["author_word",48,53],["author_word",55,60]]}
Racomitrium canescens forma ericoides (F. Weber ex Brid.) Mönk.|{"name_string_id":"8a58ed91-9a71-5278-9bd1-b8e82188e938","parsed":true,"quality":2,"quality_warnings":[[2,"Ex authors are not required"]],"parser_version":"test_version","verbatim":"Racomitrium canescens forma ericoides (F. Weber ex Brid.) Mönk.","normalized":"Racomitrium canescens fm. ericoides (F. Weber ex Brid.) Mönk.","canonical_name":{"value":"Racomitrium canescens ericoides","extended":"Racomitrium canescens fm. ericoides"},"hybrid":false,"surrogate":false,"virus":false,"details":[{"genus":{"value":"Racomitrium"},"specific_epithet":{"value":"canescens"},"infraspecific_epithets":[{"value":"ericoides","rank":"fm.","authorship":{"value":"(F. Weber ex Brid.) Mönk.","basionym_authorship":{"authors":["F. Weber"],"ex_authors":["Brid."]},"combination_authorship":{"authors":["Mönk."]}}}]}],"positions":[["genus",0,11],["specific_epithet",12,21],["rank",22,27],["infraspecific_epithet",28,37],["author_word",39,41],["author_word",42,47],["author_word",51,56],["author_word",58,63]]}
Polypodium pectinatum L. f., Rosenst.|{"name_string_id":"bac3cf47-358a-51e2-83a6-6577d0f362af","parsed":true,"quality":1,"parser_version":"test_version","verbatim":"Polypodium pectinatum L. f., Rosenst.","normalized":"Polypodium pectinatum L. f. & Rosenst.","canonical_name":{"value":"Polypodium pectinatum"},"hybrid":false,"surrogate":false,"virus":false,"details":[{"genus":{"value":"Polypodium"},"specific_epithet":{"value":"pectinatum","authorship":{"value":"L. f. & Rosenst.","basionym_authorship":{"authors":["L. f.","Rosenst."]}}}}],"positions":[["genus",0,10],["specific_epithet",11,21],["author_word",22,24],["author_word_filius",25,27],["author_word",29,37]]}
Polypodium pectinatum L. f.|{"name_string_id":"e4c2c98c-79c9-5ee1-865a-300a0c0287ef","parsed":true,"quality":1,"parser_version":"test_version","verbatim":"Polypodium pectinatum L. f.","normalized":"Polypodium pectinatum L. f.","canonical_name":{"value":"Polypodium pectinatum"},"hybrid":false,"surrogate":false,"virus":false,"details":[{"genus":{"value":"Polypodium"},"specific_epithet":{"value":"pectinatum","authorship":{"value":"L. f.","basionym_authorship":{"authors":["L. f."]}}}}],"positions":[["genus",0,10],["specific_epithet",11,21],["author_word",22,24],["author_word_filius",25,27]]}
Polypodium pectinatum (L. f.) typica Rosent|{"name_string_id":"b345d921-7466-50bb-812c-850b1f368c57","parsed":true,"quality":1,"parser_version":"test_version","verbatim":"Polypodium pectinatum (L. f.) typica Rosent","normalized":"Polypodium pectinatum (L. f.) typica Rosent","canonical_name":{"value":"Polypodium pectinatum typica"},"hybrid":false,"surrogate":false,"virus":false,"details":[{"genus":{"value":"Polypodium"},"specific_epithet":{"value":"pectinatum","authorship":{"value":"(L. f.)","basionym_authorship":{"authors":["L. f."]}}},"infraspecific_epithets":[{"value":"typica","authorship":{"value":"Rosent","basionym_authorship":{"authors":["Rosent"]}}}]}],"positions":[["genus",0,10],["specific_epithet",11,21],["author_word",23,25],["author_word_filius",26,28],["infraspecific_epithet",30,36],["author_word",37,43]]}
#>

### Tail Annotations

#SECTION: Removing tail annotations<
Dryopteris X separabilis Small (pro sp.)|{"name_string_id":"34bf83d8-0466-51c4-b95d-70e583ba1c9f","parsed":true,"quality":3,"quality_warnings":[[3,"Incomplete hybrid formula"],[3,"Unparseable tail"]],"parser_version":"test_version","verbatim":"Dryopteris X separabilis Small (pro sp.)","normalized":"Dryopteris × separabilis Small","canonical_name":{"value":"Dryopteris × separabilis"},"hybrid":true,"surrogate":false,"unparsed_tail":" (pro sp.)","virus":false,"details":[{"genus":{"value":"Dryopteris"}},{"specific_epithet":{"value":"separabilis","authorship":{"value":"Small","basionym_authorship":{"authors":["Small"]}}}}],"positions":[["genus",0,10],["hybrid_char",11,12],["specific_epithet",13,24],["author_word",25,30]]}
Acarospora cratericola cratericola Shenk 1974 group|{"name_string_id":"0f466e31-7e23-5320-ac7e-4c1026bc8af6","parsed":true,"quality":2,"quality_warnings":[[2,"Name had to be changed by preprocessing"]],"parser_version":"test_version","verbatim":"Acarospora cratericola cratericola Shenk 1974 group","normalized":"Acarospora cratericola cratericola Shenk 1974","canonical_name":{"value":"Acarospora cratericola cratericola"},"hybrid":false,"surrogate":false,"virus":false,"details":[{"genus":{"value":"Acarospora"},"specific_epithet":{"value":"cratericola"},"infraspecific_epithets":[{"value":"cratericola","authorship":{"value":"Shenk 1974","basionym_authorship":{"authors":["Shenk"],"year":{"value":"1974"}}}}]}],"positions":[["genus",0,10],["specific_epithet",11,22],["infraspecific_epithet",23,34],["author_word",35,40],["year",41,45]]}
Acarospora cratericola cratericola Shenk 1974 species group|{"name_string_id":"a7684260-ed99-5d55-9a35-fd97b67e8933","parsed":true,"quality":2,"quality_warnings":[[2,"Name had to be changed by preprocessing"]],"parser_version":"test_version","verbatim":"Acarospora cratericola cratericola Shenk 1974 species group","normalized":"Acarospora cratericola cratericola Shenk 1974","canonical_name":{"value":"Acarospora cratericola cratericola"},"hybrid":false,"surrogate":false,"virus":false,"details":[{"genus":{"value":"Acarospora"},"specific_epithet":{"value":"cratericola"},"infraspecific_epithets":[{"value":"cratericola","authorship":{"value":"Shenk 1974","basionym_authorship":{"authors":["Shenk"],"year":{"value":"1974"}}}}]}],"positions":[["genus",0,10],["specific_epithet",11,22],["infraspecific_epithet",23,34],["author_word",35,40],["year",41,45]]}
Acarospora cratericola cratericola Shenk 1974 species complex|{"name_string_id":"d227da04-7c89-50f7-8cf1-de09bc5aa903","parsed":true,"quality":2,"quality_warnings":[[2,"Name had to be changed by preprocessing"]],"parser_version":"test_version","verbatim":"Acarospora cratericola cratericola Shenk 1974 species complex","normalized":"Acarospora cratericola cratericola Shenk 1974","canonical_name":{"value":"Acarospora cratericola cratericola"},"hybrid":false,"surrogate":false,"virus":false,"details":[{"genus":{"value":"Acarospora"},"specific_epithet":{"value":"cratericola"},"infraspecific_epithets":[{"value":"cratericola","authorship":{"value":"Shenk 1974","basionym_authorship":{"authors":["Shenk"],"year":{"value":"1974"}}}}]}],"positions":[["genus",0,10],["specific_epithet",11,22],["infraspecific_epithet",23,34],["author_word",35,40],["year",41,45]]}
Parus caeruleus species complex|{"name_string_id":"f3752c09-242f-501c-8c8c-0feaf86c4693","parsed":true,"quality":2,"quality_warnings":[[2,"Name had to be changed by preprocessing"]],"parser_version":"test_version","verbatim":"Parus caeruleus species complex","normalized":"Parus caeruleus","canonical_name":{"value":"Parus caeruleus"},"hybrid":false,"surrogate":false,"virus":false,"details":[{"genus":{"value":"Parus"},"specific_epithet":{"value":"caeruleus"}}],"positions":[["genus",0,5],["specific_epithet",6,15]]}
#>

#SECTION: Ignoring sensu sec<
Senecio legionensis sensu Samp., non Lange|{"name_string_id":"948d73b7-499b-5060-ace4-dd061f2f4373","parsed":true,"quality":2,"quality_warnings":[[2,"Name had to be changed by preprocessing"]],"parser_version":"test_version","verbatim":"Senecio legionensis sensu Samp., non Lange","normalized":"Senecio legionensis","canonical_name":{"value":"Senecio legionensis"},"hybrid":false,"surrogate":false,"virus":false,"details":[{"genus":{"value":"Senecio"},"specific_epithet":{"value":"legionensis"}}],"positions":[["genus",0,7],["specific_epithet",8,19]]}
Pseudomonas methanica (Söhngen 1906) sensu. Dworkin and Foster 1956|{"name_string_id":"f4261966-4f80-52c1-a3ff-8eaece507964","parsed":true,"quality":2,"quality_warnings":[[2,"Name had to be changed by preprocessing"]],"parser_version":"test_version","verbatim":"Pseudomonas methanica (Söhngen 1906) sensu. Dworkin and Foster 1956","normalized":"Pseudomonas methanica (Söhngen 1906)","canonical_name":{"value":"Pseudomonas methanica"},"hybrid":false,"surrogate":false,"virus":false,"details":[{"genus":{"value":"Pseudomonas"},"specific_epithet":{"value":"methanica","authorship":{"value":"(Söhngen 1906)","basionym_authorship":{"authors":["Söhngen"],"year":{"value":"1906"}}}}}],"positions":[["genus",0,11],["specific_epithet",12,21],["author_word",23,30],["year",31,35]]}
Abarema scutifera sensu auct., non (Blanco)Kosterm.|{"name_string_id":"59f4b32d-3f8c-569f-bc81-3fe49d708c88","parsed":true,"quality":2,"quality_warnings":[[2,"Name had to be changed by preprocessing"]],"parser_version":"test_version","verbatim":"Abarema scutifera sensu auct., non (Blanco)Kosterm.","normalized":"Abarema scutifera","canonical_name":{"value":"Abarema scutifera"},"hybrid":false,"surrogate":false,"virus":false,"details":[{"genus":{"value":"Abarema"},"specific_epithet":{"value":"scutifera"}}],"positions":[["genus",0,7],["specific_epithet",8,17]]}
Puya acris Auct.|{"name_string_id":"926ec12b-a597-5842-92f2-4b0ae4989df1","parsed":true,"quality":2,"quality_warnings":[[2,"Name had to be changed by preprocessing"]],"parser_version":"test_version","verbatim":"Puya acris Auct.","normalized":"Puya acris","canonical_name":{"value":"Puya acris"},"hybrid":false,"surrogate":false,"virus":false,"details":[{"genus":{"value":"Puya"},"specific_epithet":{"value":"acris"}}],"positions":[["genus",0,4],["specific_epithet",5,10]]}
Puya acris Auct non L.|{"name_string_id":"6c11df68-9e9d-5e97-b0f0-3609e4f18121","parsed":true,"quality":2,"quality_warnings":[[2,"Name had to be changed by preprocessing"]],"parser_version":"test_version","verbatim":"Puya acris Auct non L.","normalized":"Puya acris","canonical_name":{"value":"Puya acris"},"hybrid":false,"surrogate":false,"virus":false,"details":[{"genus":{"value":"Puya"},"specific_epithet":{"value":"acris"}}],"positions":[["genus",0,4],["specific_epithet",5,10]]}
Galium tricorne Stokes, pro parte|{"name_string_id":"c4d3da85-86b7-5ca9-925b-6e09ffad3a30","parsed":true,"quality":2,"quality_warnings":[[2,"Name had to be changed by preprocessing"]],"parser_version":"test_version","verbatim":"Galium tricorne Stokes, pro parte","normalized":"Galium tricorne Stokes","canonical_name":{"value":"Galium tricorne"},"hybrid":false,"surrogate":false,"virus":false,"details":[{"genus":{"value":"Galium"},"specific_epithet":{"value":"tricorne","authorship":{"value":"Stokes","basionym_authorship":{"authors":["Stokes"]}}}}],"positions":[["genus",0,6],["specific_epithet",7,15],["author_word",16,22]]}
Galium tricorne Stokes,pro parte|{"name_string_id":"7166cbd9-2b0f-5537-9ac9-98157b60a395","parsed":true,"quality":2,"quality_warnings":[[2,"Name had to be changed by preprocessing"]],"parser_version":"test_version","verbatim":"Galium tricorne Stokes,pro parte","normalized":"Galium tricorne Stokes","canonical_name":{"value":"Galium tricorne"},"hybrid":false,"surrogate":false,"virus":false,"details":[{"genus":{"value":"Galium"},"specific_epithet":{"value":"tricorne","authorship":{"value":"Stokes","basionym_authorship":{"authors":["Stokes"]}}}}],"positions":[["genus",0,6],["specific_epithet",7,15],["author_word",16,22]]}
Senecio jacquinianus sec. Rchb.|{"name_string_id":"e8ad283f-afa8-5fd2-ae8f-bbedf2fb0bb7","parsed":true,"quality":2,"quality_warnings":[[2,"Name had to be changed by preprocessing"]],"parser_version":"test_version","verbatim":"Senecio jacquinianus sec. Rchb.","normalized":"Senecio jacquinianus","canonical_name":{"value":"Senecio jacquinianus"},"hybrid":false,"surrogate":false,"virus":false,"details":[{"genus":{"value":"Senecio"},"specific_epithet":{"value":"jacquinianus"}}],"positions":[["genus",0,7],["specific_epithet",8,20]]}
Acantholimon ulicinum s.l. (Schultes) Boiss.|{"name_string_id":"cf4b7aa4-b78f-5b79-86c3-9416de24c918","parsed":true,"quality":2,"quality_warnings":[[2,"Name had to be changed by preprocessing"]],"parser_version":"test_version","verbatim":"Acantholimon ulicinum s.l. (Schultes) Boiss.","normalized":"Acantholimon ulicinum","canonical_name":{"value":"Acantholimon ulicinum"},"hybrid":false,"surrogate":false,"virus":false,"details":[{"genus":{"value":"Acantholimon"},"specific_epithet":{"value":"ulicinum"}}],"positions":[["genus",0,12],["specific_epithet",13,21]]}
Acantholimon ulicinum s. l. (Schultes) Boiss.|{"name_string_id":"3a0b0412-f076-5714-8537-62761718ca7c","parsed":true,"quality":2,"quality_warnings":[[2,"Name had to be changed by preprocessing"]],"parser_version":"test_version","verbatim":"Acantholimon ulicinum s. l. (Schultes) Boiss.","normalized":"Acantholimon ulicinum","canonical_name":{"value":"Acantholimon ulicinum"},"hybrid":false,"surrogate":false,"virus":false,"details":[{"genus":{"value":"Acantholimon"},"specific_epithet":{"value":"ulicinum"}}],"positions":[["genus",0,12],["specific_epithet",13,21]]}
Acantholimon ulicinum S. L. Schultes|{"name_string_id":"702f97e0-792b-5ed4-b2d5-d813544c4139","parsed":true,"quality":1,"parser_version":"test_version","verbatim":"Acantholimon ulicinum S. L. Schultes","normalized":"Acantholimon ulicinum S. L. Schultes","canonical_name":{"value":"Acantholimon ulicinum"},"hybrid":false,"surrogate":false,"virus":false,"details":[{"genus":{"value":"Acantholimon"},"specific_epithet":{"value":"ulicinum","authorship":{"value":"S. L. Schultes","basionym_authorship":{"authors":["S. L. Schultes"]}}}}],"positions":[["genus",0,12],["specific_epithet",13,21],["author_word",22,24],["author_word",25,27],["author_word",28,36]]}
Amitostigma formosana (S.S.Ying) S.S.Ying|{"name_string_id":"fcd831ea-57b6-5151-81e4-86e1c42f4695","parsed":true,"quality":1,"parser_version":"test_version","verbatim":"Amitostigma formosana (S.S.Ying) S.S.Ying","normalized":"Amitostigma formosana (S. S. Ying) S. S. Ying","canonical_name":{"value":"Amitostigma formosana"},"hybrid":false,"surrogate":false,"virus":false,"details":[{"genus":{"value":"Amitostigma"},"specific_epithet":{"value":"formosana","authorship":{"value":"(S. S. Ying) S. S. Ying","basionym_authorship":{"authors":["S. S. Ying"]},"combination_authorship":{"authors":["S. S. Ying"]}}}}],"positions":[["genus",0,11],["specific_epithet",12,21],["author_word",23,25],["author_word",25,27],["author_word",27,31],["author_word",33,35],["author_word",35,37],["author_word",37,41]]}
Amaurorhinus bewichianus (Wollaston,1860) (s.str.)|{"name_string_id":"b76e9160-d301-5696-bb87-499328996a7d","parsed":true,"quality":2,"quality_warnings":[[2,"Name had to be changed by preprocessing"]],"parser_version":"test_version","verbatim":"Amaurorhinus bewichianus (Wollaston,1860) (s.str.)","normalized":"Amaurorhinus bewichianus (Wollaston 1860)","canonical_name":{"value":"Amaurorhinus bewichianus"},"hybrid":false,"surrogate":false,"virus":false,"details":[{"genus":{"value":"Amaurorhinus"},"specific_epithet":{"value":"bewichianus","authorship":{"value":"(Wollaston 1860)","basionym_authorship":{"authors":["Wollaston"],"year":{"value":"1860"}}}}}],"positions":[["genus",0,12],["specific_epithet",13,24],["author_word",26,35],["year",36,40]]}
Ammodramus caudacutus (s.s.) diversus|{"name_string_id":"2fb79b29-1579-5604-97bd-530c90c245cd","parsed":true,"quality":2,"quality_warnings":[[2,"Name had to be changed by preprocessing"]],"parser_version":"test_version","verbatim":"Ammodramus caudacutus (s.s.) diversus","normalized":"Ammodramus caudacutus","canonical_name":{"value":"Ammodramus caudacutus"},"hybrid":false,"surrogate":false,"virus":false,"details":[{"genus":{"value":"Ammodramus"},"specific_epithet":{"value":"caudacutus"}}],"positions":[["genus",0,10],["specific_epithet",11,21]]}
Arenaria serpyllifolia L. s.str.|{"name_string_id":"8a350298-0dfc-5ad0-9a10-60902587f335","parsed":true,"quality":2,"quality_warnings":[[2,"Name had to be changed by preprocessing"]],"parser_version":"test_version","verbatim":"Arenaria serpyllifolia L. s.str.","normalized":"Arenaria serpyllifolia L.","canonical_name":{"value":"Arenaria serpyllifolia"},"hybrid":false,"surrogate":false,"virus":false,"details":[{"genus":{"value":"Arenaria"},"specific_epithet":{"value":"serpyllifolia","authorship":{"value":"L.","basionym_authorship":{"authors":["L."]}}}}],"positions":[["genus",0,8],["specific_epithet",9,22],["author_word",23,25]]}
Asplenium trichomanes L. s.lat. - Asplen trich|{"name_string_id":"1687d870-6bea-5573-80ef-4e55eca3199f","parsed":true,"quality":2,"quality_warnings":[[2,"Name had to be changed by preprocessing"]],"parser_version":"test_version","verbatim":"Asplenium trichomanes L. s.lat. - Asplen trich","normalized":"Asplenium trichomanes L.","canonical_name":{"value":"Asplenium trichomanes"},"hybrid":false,"surrogate":false,"virus":false,"details":[{"genus":{"value":"Asplenium"},"specific_epithet":{"value":"trichomanes","authorship":{"value":"L.","basionym_authorship":{"authors":["L."]}}}}],"positions":[["genus",0,9],["specific_epithet",10,21],["author_word",22,24]]}
Asplenium anisophyllum Kunze, s.l.|{"name_string_id":"a0d7a55a-ffad-5243-905e-048177b440df","parsed":true,"quality":2,"quality_warnings":[[2,"Name had to be changed by preprocessing"]],"parser_version":"test_version","verbatim":"Asplenium anisophyllum Kunze, s.l.","normalized":"Asplenium anisophyllum Kunze","canonical_name":{"value":"Asplenium anisophyllum"},"hybrid":false,"surrogate":false,"virus":false,"details":[{"genus":{"value":"Asplenium"},"specific_epithet":{"value":"anisophyllum","authorship":{"value":"Kunze","basionym_authorship":{"authors":["Kunze"]}}}}],"positions":[["genus",0,9],["specific_epithet",10,22],["author_word",23,28]]}
Abramis Cuvier 1816 sec. Dybowski 1862|{"name_string_id":"1fddff95-f470-5c36-8bc5-4436fe727bda","parsed":true,"quality":2,"quality_warnings":[[2,"Name had to be changed by preprocessing"]],"parser_version":"test_version","verbatim":"Abramis Cuvier 1816 sec. Dybowski 1862","normalized":"Abramis Cuvier 1816","canonical_name":{"value":"Abramis"},"hybrid":false,"surrogate":false,"virus":false,"details":[{"uninomial":{"value":"Abramis","authorship":{"value":"Cuvier 1816","basionym_authorship":{"authors":["Cuvier"],"year":{"value":"1816"}}}}}],"positions":[["uninomial",0,7],["author_word",8,14],["year",15,19]]}
Abramis brama subsp. bergi Grib & Vernidub 1935 sec Eschmeyer 2004|{"name_string_id":"5ac5f7fd-0a42-5133-961e-df94a54fb75f","parsed":true,"quality":2,"quality_warnings":[[2,"Name had to be changed by preprocessing"]],"parser_version":"test_version","verbatim":"Abramis brama subsp. bergi Grib & Vernidub 1935 sec Eschmeyer 2004","normalized":"Abramis brama ssp. bergi Grib & Vernidub 1935","canonical_name":{"value":"Abramis brama bergi","extended": "Abramis brama ssp. bergi"},"hybrid":false,"surrogate":false,"virus":false,"details":[{"genus":{"value":"Abramis"},"specific_epithet":{"value":"brama"},"infraspecific_epithets":[{"value":"bergi","rank":"ssp.","authorship":{"value":"Grib & Vernidub 1935","basionym_authorship":{"authors":["Grib","Vernidub"],"year":{"value":"1935"}}}}]}],"positions":[["genus",0,7],["specific_epithet",8,13],["rank",14,20],["infraspecific_epithet",21,26],["author_word",27,31],["author_word",34,42],["year",43,47]]}
Abarema clypearia (Jack) Kosterm., P. P.|{"name_string_id":"2e18b789-865b-55dc-831b-f1fdd6bf740d","parsed":true,"quality":2,"quality_warnings":[[2,"Name had to be changed by preprocessing"]],"parser_version":"test_version","verbatim":"Abarema clypearia (Jack) Kosterm., P. P.","normalized":"Abarema clypearia (Jack) Kosterm.","canonical_name":{"value":"Abarema clypearia"},"hybrid":false,"surrogate":false,"virus":false,"details":[{"genus":{"value":"Abarema"},"specific_epithet":{"value":"clypearia","authorship":{"value":"(Jack) Kosterm.","basionym_authorship":{"authors":["Jack"]},"combination_authorship":{"authors":["Kosterm."]}}}}],"positions":[["genus",0,7],["specific_epithet",8,17],["author_word",19,23],["author_word",25,33]]}
Abarema clypearia (Jack) Kosterm., p.p.|{"name_string_id":"bc9b0feb-8a33-5f35-97a9-8ee93220fff8","parsed":true,"quality":2,"quality_warnings":[[2,"Name had to be changed by preprocessing"]],"parser_version":"test_version","verbatim":"Abarema clypearia (Jack) Kosterm., p.p.","normalized":"Abarema clypearia (Jack) Kosterm.","canonical_name":{"value":"Abarema clypearia"},"hybrid":false,"surrogate":false,"virus":false,"details":[{"genus":{"value":"Abarema"},"specific_epithet":{"value":"clypearia","authorship":{"value":"(Jack) Kosterm.","basionym_authorship":{"authors":["Jack"]},"combination_authorship":{"authors":["Kosterm."]}}}}],"positions":[["genus",0,7],["specific_epithet",8,17],["author_word",19,23],["author_word",25,33]]}
Abarema clypearia (Jack) Kosterm., p. p.|{"name_string_id":"1fae34cb-12f4-5600-9589-672199934719","parsed":true,"quality":2,"quality_warnings":[[2,"Name had to be changed by preprocessing"]],"parser_version":"test_version","verbatim":"Abarema clypearia (Jack) Kosterm., p. p.","normalized":"Abarema clypearia (Jack) Kosterm.","canonical_name":{"value":"Abarema clypearia"},"hybrid":false,"surrogate":false,"virus":false,"details":[{"genus":{"value":"Abarema"},"specific_epithet":{"value":"clypearia","authorship":{"value":"(Jack) Kosterm.","basionym_authorship":{"authors":["Jack"]},"combination_authorship":{"authors":["Kosterm."]}}}}],"positions":[["genus",0,7],["specific_epithet",8,17],["author_word",19,23],["author_word",25,33]]}
Indigofera phyllogramme var. aphylla R.Vig., p.p.B|{"name_string_id":"04bb878e-4442-5b7c-86d7-a41f2f6aefd3","parsed":true,"quality":3,"quality_warnings":[[3,"Unparseable tail"]],"parser_version":"test_version","verbatim":"Indigofera phyllogramme var. aphylla R.Vig., p.p.B","normalized":"Indigofera phyllogramme var. aphylla R. Vig.","canonical_name":{"value":"Indigofera phyllogramme aphylla","extended":"Indigofera phyllogramme var. aphylla"},"hybrid":false,"surrogate":false,"unparsed_tail":", p.p.B","virus":false,"details":[{"genus":{"value":"Indigofera"},"specific_epithet":{"value":"phyllogramme"},"infraspecific_epithets":[{"value":"aphylla","rank":"var.","authorship":{"value":"R. Vig.","basionym_authorship":{"authors":["R. Vig."]}}}]}],"positions":[["genus",0,10],["specific_epithet",11,23],["rank",24,28],["infraspecific_epithet",29,36],["author_word",37,39],["author_word",39,43]]}
#>

#SECTION: Removing nomenclatural annotations<
Amphiprora pseudoduplex (Osada & Kobayasi, 1990) comb. nov.|{"name_string_id":"06b58578-d00c-5c90-b77a-bc2325694b51","parsed":true,"quality":2,"quality_warnings":[[2,"Name had to be changed by preprocessing"]],"parser_version":"test_version","verbatim":"Amphiprora pseudoduplex (Osada & Kobayasi, 1990) comb. nov.","normalized":"Amphiprora pseudoduplex (Osada & Kobayasi 1990)","canonical_name":{"value":"Amphiprora pseudoduplex"},"hybrid":false,"surrogate":false,"virus":false,"details":[{"genus":{"value":"Amphiprora"},"specific_epithet":{"value":"pseudoduplex","authorship":{"value":"(Osada & Kobayasi 1990)","basionym_authorship":{"authors":["Osada","Kobayasi"],"year":{"value":"1990"}}}}}],"positions":[["genus",0,10],["specific_epithet",11,23],["author_word",25,30],["author_word",33,41],["year",43,47]]}
Arthopyrenia hyalospora (Nyl.) R.C. Harris comb. nov.|{"name_string_id":"2dcef387-edc3-55a1-9cfc-ee95200bff08","parsed":true,"quality":2,"quality_warnings":[[2,"Name had to be changed by preprocessing"]],"parser_version":"test_version","verbatim":"Arthopyrenia hyalospora (Nyl.) R.C. Harris comb. nov.","normalized":"Arthopyrenia hyalospora (Nyl.) R. C. Harris","canonical_name":{"value":"Arthopyrenia hyalospora"},"hybrid":false,"surrogate":false,"virus":false,"details":[{"genus":{"value":"Arthopyrenia"},"specific_epithet":{"value":"hyalospora","authorship":{"value":"(Nyl.) R. C. Harris","basionym_authorship":{"authors":["Nyl."]},"combination_authorship":{"authors":["R. C. Harris"]}}}}],"positions":[["genus",0,12],["specific_epithet",13,23],["author_word",25,29],["author_word",31,33],["author_word",33,35],["author_word",36,42]]}
Acanthophis lancasteri WELLS & WELLINGTON (nomen nudum)|{"name_string_id":"aa527c3b-972e-56e9-9b8b-0c61c497422d","parsed":true,"quality":2,"quality_warnings":[[2,"Author in upper case"],[2,"Name had to be changed by preprocessing"]],"parser_version":"test_version","verbatim":"Acanthophis lancasteri WELLS & WELLINGTON (nomen nudum)","normalized":"Acanthophis lancasteri Wells & Wellington","canonical_name":{"value":"Acanthophis lancasteri"},"hybrid":false,"surrogate":false,"virus":false,"details":[{"genus":{"value":"Acanthophis"},"specific_epithet":{"value":"lancasteri","authorship":{"value":"Wells & Wellington","basionym_authorship":{"authors":["Wells","Wellington"]}}}}],"positions":[["genus",0,11],["specific_epithet",12,22],["author_word",23,28],["author_word",31,41]]}
Acontias lineatus WAGLER 1830: 196 (nomen nudum)|{"name_string_id":"16afe3dd-7724-5dc0-817c-f6d138d27174","parsed":true,"quality":3,"quality_warnings":[[3,"Year with page info"],[2,"Author in upper case"],[2,"Name had to be changed by preprocessing"]],"parser_version":"test_version","verbatim":"Acontias lineatus WAGLER 1830: 196 (nomen nudum)","normalized":"Acontias lineatus Wagler 1830","canonical_name":{"value":"Acontias lineatus"},"hybrid":false,"surrogate":false,"virus":false,"details":[{"genus":{"value":"Acontias"},"specific_epithet":{"value":"lineatus","authorship":{"value":"Wagler 1830","basionym_authorship":{"authors":["Wagler"],"year":{"value":"1830"}}}}}],"positions":[["genus",0,8],["specific_epithet",9,17],["author_word",18,24],["year",25,29]]}
Akeratidae Nomen Nudum|{"name_string_id":"6bd60fba-9b78-5e4e-b904-dda976085fc7","parsed":true,"quality":2,"quality_warnings":[[2,"Name had to be changed by preprocessing"]],"parser_version":"test_version","verbatim":"Akeratidae Nomen Nudum","normalized":"Akeratidae","canonical_name":{"value":"Akeratidae"},"hybrid":false,"surrogate":false,"virus":false,"details":[{"uninomial":{"value":"Akeratidae"}}],"positions":[["uninomial",0,10]]}
Aster exilis Ell., nomen dubium|{"name_string_id":"00884bdf-ca19-5c07-8e48-e1adef987844","parsed":true,"quality":2,"quality_warnings":[[2,"Name had to be changed by preprocessing"]],"parser_version":"test_version","verbatim":"Aster exilis Ell., nomen dubium","normalized":"Aster exilis Ell.","canonical_name":{"value":"Aster exilis"},"hybrid":false,"surrogate":false,"virus":false,"details":[{"genus":{"value":"Aster"},"specific_epithet":{"value":"exilis","authorship":{"value":"Ell.","basionym_authorship":{"authors":["Ell."]}}}}],"positions":[["genus",0,5],["specific_epithet",6,12],["author_word",13,17]]}
Abutilon avicennae Gaertn., nom. illeg.|{"name_string_id":"366d9605-0686-5072-b025-6c7b3695f086","parsed":true,"quality":2,"quality_warnings":[[2,"Name had to be changed by preprocessing"]],"parser_version":"test_version","verbatim":"Abutilon avicennae Gaertn., nom. illeg.","normalized":"Abutilon avicennae Gaertn.","canonical_name":{"value":"Abutilon avicennae"},"hybrid":false,"surrogate":false,"virus":false,"details":[{"genus":{"value":"Abutilon"},"specific_epithet":{"value":"avicennae","authorship":{"value":"Gaertn.","basionym_authorship":{"authors":["Gaertn."]}}}}],"positions":[["genus",0,8],["specific_epithet",9,18],["author_word",19,26]]}
Achillea bonarota nom. in herb.|{"name_string_id":"cae8ac71-b3c4-52f7-94cb-31e639081e0d","parsed":true,"quality":2,"quality_warnings":[[2,"Name had to be changed by preprocessing"]],"parser_version":"test_version","verbatim":"Achillea bonarota nom. in herb.","normalized":"Achillea bonarota","canonical_name":{"value":"Achillea bonarota"},"hybrid":false,"surrogate":false,"virus":false,"details":[{"genus":{"value":"Achillea"},"specific_epithet":{"value":"bonarota"}}],"positions":[["genus",0,8],["specific_epithet",9,17]]}
Aconitum napellus var. formosum (Rchb.) W. D. J. Koch (nom. ambig.)|{"name_string_id":"9f79b2b3-cfd1-541a-9898-b60829134b11","parsed":true,"quality":2,"quality_warnings":[[2,"Name had to be changed by preprocessing"]],"parser_version":"test_version","verbatim":"Aconitum napellus var. formosum (Rchb.) W. D. J. Koch (nom. ambig.)","normalized":"Aconitum napellus var. formosum (Rchb.) W. D. J. Koch","canonical_name":{"value":"Aconitum napellus formosum","extended":"Aconitum napellus var. formosum"},"hybrid":false,"surrogate":false,"virus":false,"details":[{"genus":{"value":"Aconitum"},"specific_epithet":{"value":"napellus"},"infraspecific_epithets":[{"value":"formosum","rank":"var.","authorship":{"value":"(Rchb.) W. D. J. Koch","basionym_authorship":{"authors":["Rchb."]},"combination_authorship":{"authors":["W. D. J. Koch"]}}}]}],"positions":[["genus",0,8],["specific_epithet",9,17],["rank",18,22],["infraspecific_epithet",23,31],["author_word",33,38],["author_word",40,42],["author_word",43,45],["author_word",46,48],["author_word",49,53]]}
× Dialaeliopsis Hort.|{"name_string_id":"70953b19-19cd-52a3-a766-551e74437d55","parsed":true,"quality":2,"quality_warnings":[[2,"Name had to be changed by preprocessing"],[2,"Named hybrid"]],"parser_version":"test_version","verbatim":"× Dialaeliopsis Hort.","normalized":"× Dialaeliopsis","canonical_name":{"value":"× Dialaeliopsis"},"hybrid":true,"surrogate":false,"virus":false,"details":[{"uninomial":{"value":"Dialaeliopsis"}}],"positions":[["hybrid_char",0,1],["uninomial",2,15]]}
#>

### Previously Valid Name Strings

#SECTION: Epithets with a whitespace  (rare, only ~50 cases)<
#TODO Donatia novae zelandiae Hook.f.
#TODO Donatia novae-zelandiae Hook.f.
#>

#SECTION: Epithets starting with numeric value< 
Acanthoderes 4-gibbus RILEY Charles Valentine, 1880|{"name_string_id":"90bb5882-b093-586d-881a-aeabc55f248b","parsed":true,"quality":3,"quality_warnings":[[3,"Numeric prefix"],[2,"Author in upper case"]],"parser_version":"test_version","verbatim":"Acanthoderes 4-gibbus RILEY Charles Valentine, 1880","normalized":"Acanthoderes quadrigibbus Riley Charles Valentine 1880","canonical_name":{"value":"Acanthoderes quadrigibbus"},"hybrid":false,"surrogate":false,"virus":false,"details":[{"genus":{"value":"Acanthoderes"},"specific_epithet":{"value":"quadrigibbus","authorship":{"value":"Riley Charles Valentine 1880","basionym_authorship":{"authors":["Riley Charles Valentine"],"year":{"value":"1880"}}}}}],"positions":[["genus",0,12],["specific_epithet",13,21],["author_word",22,27],["author_word",28,35],["author_word",36,45],["year",47,51]]}
Acrosoma 12-spinosa Keyserling, 1892|{"name_string_id":"d789c68a-4e40-59d8-a763-3ebadac6fdeb","parsed":true,"quality":3,"quality_warnings":[[3,"Numeric prefix"]],"parser_version":"test_version","verbatim":"Acrosoma 12-spinosa Keyserling, 1892","normalized":"Acrosoma duodecimspinosa Keyserling 1892","canonical_name":{"value":"Acrosoma duodecimspinosa"},"hybrid":false,"surrogate":false,"virus":false,"details":[{"genus":{"value":"Acrosoma"},"specific_epithet":{"value":"duodecimspinosa","authorship":{"value":"Keyserling 1892","basionym_authorship":{"authors":["Keyserling"],"year":{"value":"1892"}}}}}],"positions":[["genus",0,8],["specific_epithet",9,19],["author_word",20,30],["year",32,36]]}
Canuleius 24-spinosus Redtenbacher, 1906|{"name_string_id":"6dbf79a3-89dd-55ee-aa7d-6394c226cb02","parsed":true,"quality":3,"quality_warnings":[[3,"Numeric prefix"]],"parser_version":"test_version","verbatim":"Canuleius 24-spinosus Redtenbacher, 1906","normalized":"Canuleius vigintiquatuorspinosus Redtenbacher 1906","canonical_name":{"value":"Canuleius vigintiquatuorspinosus"},"hybrid":false,"surrogate":false,"virus":false,"details":[{"genus":{"value":"Canuleius"},"specific_epithet":{"value":"vigintiquatuorspinosus","authorship":{"value":"Redtenbacher 1906","basionym_authorship":{"authors":["Redtenbacher"],"year":{"value":"1906"}}}}}],"positions":[["genus",0,9],["specific_epithet",10,21],["author_word",22,34],["year",36,40]]}
# numeric prefix cannot be more than 2 digits long
Canuleius 777-spinosus Redtenbacher, 1906|{"name_string_id":"40a1b1cd-0437-5ed8-82bf-8bea169cb8b1","parsed":true,"quality":3,"quality_warnings":[[3,"Unparseable tail"]],"parser_version":"test_version","verbatim":"Canuleius 777-spinosus Redtenbacher, 1906","normalized":"Canuleius","canonical_name":{"value":"Canuleius"},"hybrid":false,"surrogate":false,"unparsed_tail":" 777-spinosus Redtenbacher, 1906","virus":false,"details":[{"uninomial":{"value":"Canuleius"}}],"positions":[["uninomial",0,9]]}
#>

#SECTION: Non-ASCII utf8 characters in name<
Pleurotus ëous (Berk.) Sacc. 1887|{"name_string_id":"fe8c9a43-3480-5598-891d-e2a864781d13","parsed":true,"quality":1,"parser_version":"test_version","verbatim":"Pleurotus ëous (Berk.) Sacc. 1887","normalized":"Pleurotus eous (Berk.) Sacc. 1887","canonical_name":{"value":"Pleurotus eous"},"hybrid":false,"surrogate":false,"virus":false,"details":[{"genus":{"value":"Pleurotus"},"specific_epithet":{"value":"eous","authorship":{"value":"(Berk.) Sacc. 1887","basionym_authorship":{"authors":["Berk."]},"combination_authorship":{"authors":["Sacc."],"year":{"value":"1887"}}}}}],"positions":[["genus",0,9],["specific_epithet",10,14],["author_word",16,21],["author_word",23,28],["year",29,33]]}
Rühlella|{"name_string_id":"228b2714-3726-5ae8-b802-59bdbc8d20a6","parsed":true,"quality":2,"quality_warnings":[[2,"Non-standard characters in canonical"]],"parser_version":"test_version","verbatim":"Rühlella","normalized":"Ruhlella","canonical_name":{"value":"Ruhlella"},"hybrid":false,"surrogate":false,"virus":false,"details":[{"uninomial":{"value":"Ruhlella"}}],"positions":[["uninomial",0,8]]}
Sténométope laevissimus Bibron 1855|{"name_string_id":"363ea9fc-ac47-50e5-ae4b-1bfb104a8e34","parsed":true,"quality":2,"quality_warnings":[[2,"Non-standard characters in canonical"]],"parser_version":"test_version","verbatim":"Sténométope laevissimus Bibron 1855","normalized":"Stenometope laevissimus Bibron 1855","canonical_name":{"value":"Stenometope laevissimus"},"hybrid":false,"surrogate":false,"virus":false,"details":[{"genus":{"value":"Stenometope"},"specific_epithet":{"value":"laevissimus","authorship":{"value":"Bibron 1855","basionym_authorship":{"authors":["Bibron"],"year":{"value":"1855"}}}}}],"positions":[["genus",0,11],["specific_epithet",12,23],["author_word",24,30],["year",31,35]]}
Choriozopella trägårdhi Lawrence, 1947|{"name_string_id":"3d02292a-3526-5364-96c9-f73738b9d2fa","parsed":true,"quality":2,"quality_warnings":[[2,"Non-standard characters in canonical"]],"parser_version":"test_version","verbatim":"Choriozopella trägårdhi Lawrence, 1947","normalized":"Choriozopella tragardhi Lawrence 1947","canonical_name":{"value":"Choriozopella tragardhi"},"hybrid":false,"surrogate":false,"virus":false,"details":[{"genus":{"value":"Choriozopella"},"specific_epithet":{"value":"tragardhi","authorship":{"value":"Lawrence 1947","basionym_authorship":{"authors":["Lawrence"],"year":{"value":"1947"}}}}}],"positions":[["genus",0,13],["specific_epithet",14,23],["author_word",24,32],["year",34,38]]}
Isoëtes asplundii H. P. Fuchs|{"name_string_id":"8d713775-782a-5083-92a1-ddaf4af9d785","parsed":true,"quality":1,"parser_version":"test_version","verbatim":"Isoëtes asplundii H. P. Fuchs","normalized":"Isoetes asplundii H. P. Fuchs","canonical_name":{"value":"Isoetes asplundii"},"hybrid":false,"surrogate":false,"virus":false,"details":[{"genus":{"value":"Isoetes"},"specific_epithet":{"value":"asplundii","authorship":{"value":"H. P. Fuchs","basionym_authorship":{"authors":["H. P. Fuchs"]}}}}],"positions":[["genus",0,7],["specific_epithet",8,17],["author_word",18,20],["author_word",21,23],["author_word",24,29]]}
Cerambyx thomæ GMELIN J. F., 1790|{"name_string_id":"f9689237-693f-5d6e-b62e-b1622214863e","parsed":true,"quality":2,"quality_warnings":[[2,"Author in upper case"],[2,"Non-standard characters in canonical"]],"parser_version":"test_version","verbatim":"Cerambyx thomæ GMELIN J. F., 1790","normalized":"Cerambyx thomae Gmelin J. F. 1790","canonical_name":{"value":"Cerambyx thomae"},"hybrid":false,"surrogate":false,"virus":false,"details":[{"genus":{"value":"Cerambyx"},"specific_epithet":{"value":"thomae","authorship":{"value":"Gmelin J. F. 1790","basionym_authorship":{"authors":["Gmelin J. F."],"year":{"value":"1790"}}}}}],"positions":[["genus",0,8],["specific_epithet",9,14],["author_word",15,21],["author_word",22,24],["author_word",25,27],["year",29,33]]}
Campethera cailliautii fülleborni|{"name_string_id":"6a47e9c0-908f-5141-be93-76490af08606","parsed":true,"quality":2,"quality_warnings":[[2,"Non-standard characters in canonical"]],"parser_version":"test_version","verbatim":"Campethera cailliautii fülleborni","normalized":"Campethera cailliautii fulleborni","canonical_name":{"value":"Campethera cailliautii fulleborni"},"hybrid":false,"surrogate":false,"virus":false,"details":[{"genus":{"value":"Campethera"},"specific_epithet":{"value":"cailliautii"},"infraspecific_epithets":[{"value":"fulleborni"}]}],"positions":[["genus",0,10],["specific_epithet",11,22],["infraspecific_epithet",23,33]]}
#>

#SECTION: Epithets with an apostrophe<
Junellia o'donelli Moldenke, 1946|{"name_string_id":"e39a2d98-6ab2-5fb3-9aae-c48aa86c6026","parsed":true,"quality":3,"quality_warnings":[[3,"Apostrophe is not allowed in canonical"]],"parser_version":"test_version","verbatim":"Junellia o'donelli Moldenke, 1946","normalized":"Junellia odonelli Moldenke 1946","canonical_name":{"value":"Junellia odonelli"},"hybrid":false,"surrogate":false,"virus":false,"details":[{"genus":{"value":"Junellia"},"specific_epithet":{"value":"odonelli","authorship":{"value":"Moldenke 1946","basionym_authorship":{"authors":["Moldenke"],"year":{"value":"1946"}}}}}],"positions":[["genus",0,8],["specific_epithet",9,18],["author_word",19,27],["year",29,33]]}
Trophon d'orbignyi Carcelles, 1946|{"name_string_id":"935d4414-05d4-5c16-be30-466f6144b666","parsed":true,"quality":3,"quality_warnings":[[3,"Apostrophe is not allowed in canonical"]],"parser_version":"test_version","verbatim":"Trophon d'orbignyi Carcelles, 1946","normalized":"Trophon dorbignyi Carcelles 1946","canonical_name":{"value":"Trophon dorbignyi"},"hybrid":false,"surrogate":false,"virus":false,"details":[{"genus":{"value":"Trophon"},"specific_epithet":{"value":"dorbignyi","authorship":{"value":"Carcelles 1946","basionym_authorship":{"authors":["Carcelles"],"year":{"value":"1946"}}}}}],"positions":[["genus",0,7],["specific_epithet",8,18],["author_word",19,28],["year",30,34]]}
Arca m'coyi Tenison-Woods, 1878|{"name_string_id":"fa855178-bdde-5ebf-b6b1-c1a1aa60bffa","parsed":true,"quality":3,"quality_warnings":[[3,"Apostrophe is not allowed in canonical"]],"parser_version":"test_version","verbatim":"Arca m'coyi Tenison-Woods, 1878","normalized":"Arca mcoyi Tenison-Woods 1878","canonical_name":{"value":"Arca mcoyi"},"hybrid":false,"surrogate":false,"virus":false,"details":[{"genus":{"value":"Arca"},"specific_epithet":{"value":"mcoyi","authorship":{"value":"Tenison-Woods 1878","basionym_authorship":{"authors":["Tenison-Woods"],"year":{"value":"1878"}}}}}],"positions":[["genus",0,4],["specific_epithet",5,11],["author_word",12,25],["year",27,31]]}
Nucula m'andrewii Hanley, 1860|{"name_string_id":"8bbc3b0e-149d-5ede-9f12-b516b085da9d","parsed":true,"quality":3,"quality_warnings":[[3,"Apostrophe is not allowed in canonical"]],"parser_version":"test_version","verbatim":"Nucula m'andrewii Hanley, 1860","normalized":"Nucula mandrewii Hanley 1860","canonical_name":{"value":"Nucula mandrewii"},"hybrid":false,"surrogate":false,"virus":false,"details":[{"genus":{"value":"Nucula"},"specific_epithet":{"value":"mandrewii","authorship":{"value":"Hanley 1860","basionym_authorship":{"authors":["Hanley"],"year":{"value":"1860"}}}}}],"positions":[["genus",0,6],["specific_epithet",7,17],["author_word",18,24],["year",26,30]]}
Eristalis l'herminierii Macquart|{"name_string_id":"f7ccb013-ad48-5424-9c26-01657275de9a","parsed":true,"quality":3,"quality_warnings":[[3,"Apostrophe is not allowed in canonical"]],"parser_version":"test_version","verbatim":"Eristalis l'herminierii Macquart","normalized":"Eristalis lherminierii Macquart","canonical_name":{"value":"Eristalis lherminierii"},"hybrid":false,"surrogate":false,"virus":false,"details":[{"genus":{"value":"Eristalis"},"specific_epithet":{"value":"lherminierii","authorship":{"value":"Macquart","basionym_authorship":{"authors":["Macquart"]}}}}],"positions":[["genus",0,9],["specific_epithet",10,23],["author_word",24,32]]}
Odynerus o'neili Cameron|{"name_string_id":"39218b39-39f9-5f0d-917a-d5e57301d91c","parsed":true,"quality":3,"quality_warnings":[[3,"Apostrophe is not allowed in canonical"]],"parser_version":"test_version","verbatim":"Odynerus o'neili Cameron","normalized":"Odynerus oneili Cameron","canonical_name":{"value":"Odynerus oneili"},"hybrid":false,"surrogate":false,"virus":false,"details":[{"genus":{"value":"Odynerus"},"specific_epithet":{"value":"oneili","authorship":{"value":"Cameron","basionym_authorship":{"authors":["Cameron"]}}}}],"positions":[["genus",0,8],["specific_epithet",9,16],["author_word",17,24]]}
Serjania meridionalis Cambess. var. o'donelli F.A. Barkley|{"name_string_id":"019a8f2c-279d-5211-9bfb-5f288795ed73","parsed":true,"quality":3,"quality_warnings":[[3,"Apostrophe is not allowed in canonical"]],"parser_version":"test_version","verbatim":"Serjania meridionalis Cambess. var. o'donelli F.A. Barkley","normalized":"Serjania meridionalis Cambess. var. odonelli F. A. Barkley","canonical_name":{"value":"Serjania meridionalis odonelli","extended":"Serjania meridionalis var. odonelli"},"hybrid":false,"surrogate":false,"virus":false,"details":[{"genus":{"value":"Serjania"},"specific_epithet":{"value":"meridionalis","authorship":{"value":"Cambess.","basionym_authorship":{"authors":["Cambess."]}}},"infraspecific_epithets":[{"value":"odonelli","rank":"var.","authorship":{"value":"F. A. Barkley","basionym_authorship":{"authors":["F. A. Barkley"]}}}]}],"positions":[["genus",0,8],["specific_epithet",9,21],["author_word",22,30],["rank",31,35],["infraspecific_epithet",36,45],["author_word",46,48],["author_word",48,50],["author_word",51,58]]}
#>

#SECTION: Digraph unicode characters<
Æschopalæa grisella Pascoe, 1864|{"name_string_id":"82afddf5-4bac-5858-a6a3-93b270b844e8","parsed":true,"quality":2,"quality_warnings":[[2,"Non-standard characters in canonical"]],"parser_version":"test_version","verbatim":"Æschopalæa grisella Pascoe, 1864","normalized":"Aeschopalaea grisella Pascoe 1864","canonical_name":{"value":"Aeschopalaea grisella"},"hybrid":false,"surrogate":false,"virus":false,"details":[{"genus":{"value":"Aeschopalaea"},"specific_epithet":{"value":"grisella","authorship":{"value":"Pascoe 1864","basionym_authorship":{"authors":["Pascoe"],"year":{"value":"1864"}}}}}],"positions":[["genus",0,10],["specific_epithet",11,19],["author_word",20,26],["year",28,32]]}
Læptura laetifica Dow, 1913|{"name_string_id":"dc1da297-0a85-583d-9a72-d888ddb37ae7","parsed":true,"quality":2,"quality_warnings":[[2,"Non-standard characters in canonical"]],"parser_version":"test_version","verbatim":"Læptura laetifica Dow, 1913","normalized":"Laeptura laetifica Dow 1913","canonical_name":{"value":"Laeptura laetifica"},"hybrid":false,"surrogate":false,"virus":false,"details":[{"genus":{"value":"Laeptura"},"specific_epithet":{"value":"laetifica","authorship":{"value":"Dow 1913","basionym_authorship":{"authors":["Dow"],"year":{"value":"1913"}}}}}],"positions":[["genus",0,7],["specific_epithet",8,17],["author_word",18,21],["year",23,27]]}
Leptura lætifica Dow, 1913|{"name_string_id":"0067abce-1fa8-5911-8176-011065a113a6","parsed":true,"quality":2,"quality_warnings":[[2,"Non-standard characters in canonical"]],"parser_version":"test_version","verbatim":"Leptura lætifica Dow, 1913","normalized":"Leptura laetifica Dow 1913","canonical_name":{"value":"Leptura laetifica"},"hybrid":false,"surrogate":false,"virus":false,"details":[{"genus":{"value":"Leptura"},"specific_epithet":{"value":"laetifica","authorship":{"value":"Dow 1913","basionym_authorship":{"authors":["Dow"],"year":{"value":"1913"}}}}}],"positions":[["genus",0,7],["specific_epithet",8,16],["author_word",17,20],["year",22,26]]}
Leptura leætifica Dow, 1913|{"name_string_id":"06e6f378-8a12-500a-bab1-27e8b9c6b0cb","parsed":true,"quality":2,"quality_warnings":[[2,"Non-standard characters in canonical"]],"parser_version":"test_version","verbatim":"Leptura leætifica Dow, 1913","normalized":"Leptura leaetifica Dow 1913","canonical_name":{"value":"Leptura leaetifica"},"hybrid":false,"surrogate":false,"virus":false,"details":[{"genus":{"value":"Leptura"},"specific_epithet":{"value":"leaetifica","authorship":{"value":"Dow 1913","basionym_authorship":{"authors":["Dow"],"year":{"value":"1913"}}}}}],"positions":[["genus",0,7],["specific_epithet",8,17],["author_word",18,21],["year",23,27]]}
Leæptura laetifica Dow, 1913|{"name_string_id":"18311671-6006-5382-b3b9-d9e959fa61c1","parsed":true,"quality":2,"quality_warnings":[[2,"Non-standard characters in canonical"]],"parser_version":"test_version","verbatim":"Leæptura laetifica Dow, 1913","normalized":"Leaeptura laetifica Dow 1913","canonical_name":{"value":"Leaeptura laetifica"},"hybrid":false,"surrogate":false,"virus":false,"details":[{"genus":{"value":"Leaeptura"},"specific_epithet":{"value":"laetifica","authorship":{"value":"Dow 1913","basionym_authorship":{"authors":["Dow"],"year":{"value":"1913"}}}}}],"positions":[["genus",0,8],["specific_epithet",9,18],["author_word",19,22],["year",24,28]]}
Leœptura laetifica Dow, 1913|{"name_string_id":"c31a86ea-3f68-52b4-a746-5ca921816357","parsed":true,"quality":2,"quality_warnings":[[2,"Non-standard characters in canonical"]],"parser_version":"test_version","verbatim":"Leœptura laetifica Dow, 1913","normalized":"Leoeptura laetifica Dow 1913","canonical_name":{"value":"Leoeptura laetifica"},"hybrid":false,"surrogate":false,"virus":false,"details":[{"genus":{"value":"Leoeptura"},"specific_epithet":{"value":"laetifica","authorship":{"value":"Dow 1913","basionym_authorship":{"authors":["Dow"],"year":{"value":"1913"}}}}}],"positions":[["genus",0,8],["specific_epithet",9,18],["author_word",19,22],["year",24,28]]}
Ærenea cognata Lacordaire, 1872|{"name_string_id":"e7f394a9-59f3-5a9c-b375-d6949e232694","parsed":true,"quality":2,"quality_warnings":[[2,"Non-standard characters in canonical"]],"parser_version":"test_version","verbatim":"Ærenea cognata Lacordaire, 1872","normalized":"Aerenea cognata Lacordaire 1872","canonical_name":{"value":"Aerenea cognata"},"hybrid":false,"surrogate":false,"virus":false,"details":[{"genus":{"value":"Aerenea"},"specific_epithet":{"value":"cognata","authorship":{"value":"Lacordaire 1872","basionym_authorship":{"authors":["Lacordaire"],"year":{"value":"1872"}}}}}],"positions":[["genus",0,6],["specific_epithet",7,14],["author_word",15,25],["year",27,31]]}
Œdicnemus capensis|{"name_string_id":"33dcf668-48f3-5504-87c1-fe6646a51189","parsed":true,"quality":2,"quality_warnings":[[2,"Non-standard characters in canonical"]],"parser_version":"test_version","verbatim":"Œdicnemus capensis","normalized":"Oedicnemus capensis","canonical_name":{"value":"Oedicnemus capensis"},"hybrid":false,"surrogate":false,"virus":false,"details":[{"genus":{"value":"Oedicnemus"},"specific_epithet":{"value":"capensis"}}],"positions":[["genus",0,9],["specific_epithet",10,18]]}
Œnanthe œnanthe|{"name_string_id":"3e4ce8df-36d0-5529-9725-8336fa694c9a","parsed":true,"quality":2,"quality_warnings":[[2,"Non-standard characters in canonical"]],"parser_version":"test_version","verbatim":"Œnanthe œnanthe","normalized":"Oenanthe oenanthe","canonical_name":{"value":"Oenanthe oenanthe"},"hybrid":false,"surrogate":false,"virus":false,"details":[{"genus":{"value":"Oenanthe"},"specific_epithet":{"value":"oenanthe"}}],"positions":[["genus",0,7],["specific_epithet",8,15]]}
Hördeum vulgare cœrulescens|{"name_string_id":"44916bbf-7112-5604-b691-e425447974d4","parsed":true,"quality":2,"quality_warnings":[[2,"Non-standard characters in canonical"]],"parser_version":"test_version","verbatim":"Hördeum vulgare cœrulescens","normalized":"Hordeum vulgare coerulescens","canonical_name":{"value":"Hordeum vulgare coerulescens"},"hybrid":false,"surrogate":false,"virus":false,"details":[{"genus":{"value":"Hordeum"},"specific_epithet":{"value":"vulgare"},"infraspecific_epithets":[{"value":"coerulescens"}]}],"positions":[["genus",0,7],["specific_epithet",8,15],["infraspecific_epithet",16,27]]}
Hordeum vulgare cœrulescens Metzger|{"name_string_id":"3029cf1f-da59-5955-86af-40c0b57bd59d","parsed":true,"quality":2,"quality_warnings":[[2,"Non-standard characters in canonical"]],"parser_version":"test_version","verbatim":"Hordeum vulgare cœrulescens Metzger","normalized":"Hordeum vulgare coerulescens Metzger","canonical_name":{"value":"Hordeum vulgare coerulescens"},"hybrid":false,"surrogate":false,"virus":false,"details":[{"genus":{"value":"Hordeum"},"specific_epithet":{"value":"vulgare"},"infraspecific_epithets":[{"value":"coerulescens","authorship":{"value":"Metzger","basionym_authorship":{"authors":["Metzger"]}}}]}],"positions":[["genus",0,7],["specific_epithet",8,15],["infraspecific_epithet",16,27],["author_word",28,35]]}
Hordeum vulgare f. cœrulescens|{"name_string_id":"27dd2ab3-8bf9-5f72-90bb-5c94530822f2","parsed":true,"quality":2,"quality_warnings":[[2,"Non-standard characters in canonical"]],"parser_version":"test_version","verbatim":"Hordeum vulgare f. cœrulescens","normalized":"Hordeum vulgare fm. coerulescens","canonical_name":{"value":"Hordeum vulgare coerulescens","extended":"Hordeum vulgare fm. coerulescens"},"hybrid":false,"surrogate":false,"virus":false,"details":[{"genus":{"value":"Hordeum"},"specific_epithet":{"value":"vulgare"},"infraspecific_epithets":[{"value":"coerulescens","rank":"fm."}]}],"positions":[["genus",0,7],["specific_epithet",8,15],["rank",16,18],["infraspecific_epithet",19,30]]}
#>

#SECTION: Old style s (ſ)<
Musca domeſtica Linnaeus 1758 sec. Pemberton 1947|{"name_string_id":"da29293e-5bc4-5e28-ac02-a0100e9f4d50","parsed":true,"quality":2,"quality_warnings":[[2,"Name had to be changed by preprocessing"],[2,"Non-standard characters in canonical"]],"parser_version":"test_version","verbatim":"Musca domeſtica Linnaeus 1758 sec. Pemberton 1947","normalized":"Musca domestica Linnaeus 1758","canonical_name":{"value":"Musca domestica"},"hybrid":false,"surrogate":false,"virus":false,"details":[{"genus":{"value":"Musca"},"specific_epithet":{"value":"domestica","authorship":{"value":"Linnaeus 1758","basionym_authorship":{"authors":["Linnaeus"],"year":{"value":"1758"}}}}}],"positions":[["genus",0,5],["specific_epithet",6,15],["author_word",16,24],["year",25,29]]}
Amphisbæna fuliginoſa Linnaeus 1758|{"name_string_id":"d2f6423b-7a8f-5389-a286-c074fb634c5a","parsed":true,"quality":2,"quality_warnings":[[2,"Non-standard characters in canonical"]],"parser_version":"test_version","verbatim":"Amphisbæna fuliginoſa Linnaeus 1758","normalized":"Amphisbaena fuliginosa Linnaeus 1758","canonical_name":{"value":"Amphisbaena fuliginosa"},"hybrid":false,"surrogate":false,"virus":false,"details":[{"genus":{"value":"Amphisbaena"},"specific_epithet":{"value":"fuliginosa","authorship":{"value":"Linnaeus 1758","basionym_authorship":{"authors":["Linnaeus"],"year":{"value":"1758"}}}}}],"positions":[["genus",0,10],["specific_epithet",11,21],["author_word",22,30],["year",31,35]]}
#>

### Open Nomenclature ('approximate' names)

#SECTION: Open nomenclature -- cf., aff., sp., etc.<
Buteo borealis ? ventralis|{"name_string_id":"d26a4791-4858-5239-8a57-c88957d40919","parsed":true,"quality":3,"quality_warnings":[[3,"Name is approximate"]],"parser_version":"test_version","verbatim":"Buteo borealis ? ventralis","normalized":"Buteo borealis","canonical_name":{"value":"Buteo borealis"},"hybrid":false,"surrogate":true,"virus":false,"details":[{"genus":{"value":"Buteo"},"specific_epithet":{"value":"borealis"},"annotation_identification":"?","ignored":{"value":"ventralis"}}],"positions":[["genus",0,5],["specific_epithet",6,14],["annotation_identification",15,16]]}
Cetraria islandica ? islandica|{"name_string_id":"01af8da5-3a16-5270-82bb-b0123048ec63","parsed":true,"quality":3,"quality_warnings":[[3,"Name is approximate"]],"parser_version":"test_version","verbatim":"Cetraria islandica ? islandica","normalized":"Cetraria islandica","canonical_name":{"value":"Cetraria islandica"},"hybrid":false,"surrogate":true,"virus":false,"details":[{"genus":{"value":"Cetraria"},"specific_epithet":{"value":"islandica"},"annotation_identification":"?","ignored":{"value":"islandica"}}],"positions":[["genus",0,8],["specific_epithet",9,18],["annotation_identification",19,20]]}
Euxoa nr. idahoensis sp. 1clay|{"name_string_id":"02a664be-422a-56cb-b431-99aecf793721","parsed":true,"quality":3,"quality_warnings":[[3,"Name is approximate"]],"parser_version":"test_version","verbatim":"Euxoa nr. idahoensis sp. 1clay","normalized":"Euxoa","canonical_name":{"value":"Euxoa"},"hybrid":false,"surrogate":true,"virus":false,"details":[{"genus":{"value":"Euxoa"},"annotation_identification":"nr.","ignored":{"value":"idahoensis sp. 1clay"}}],"positions":[["genus",0,5],["annotation_identification",6,9]]}
Acarinina aff. pentacamerata|{"name_string_id":"c4ab66ee-79a2-5100-8b87-20e60cf2a358","parsed":true,"quality":3,"quality_warnings":[[3,"Name is approximate"]],"parser_version":"test_version","verbatim":"Acarinina aff. pentacamerata","normalized":"Acarinina","canonical_name":{"value":"Acarinina"},"hybrid":false,"surrogate":true,"virus":false,"details":[{"genus":{"value":"Acarinina"},"annotation_identification":"aff.","ignored":{"value":"pentacamerata"}}],"positions":[["genus",0,9],["annotation_identification",10,14]]}
Acarinina aff pentacamerata|{"name_string_id":"06a32183-0aa7-5a00-9753-46db1141daa4","parsed":true,"quality":3,"quality_warnings":[[3,"Name is approximate"]],"parser_version":"test_version","verbatim":"Acarinina aff pentacamerata","normalized":"Acarinina","canonical_name":{"value":"Acarinina"},"hybrid":false,"surrogate":true,"virus":false,"details":[{"genus":{"value":"Acarinina"},"annotation_identification":"aff","ignored":{"value":"pentacamerata"}}],"positions":[["genus",0,9],["annotation_identification",10,13]]}
Abturia cf. alabamensis (Morton )|{"name_string_id":"5fd4ce59-98d3-50af-9e28-918adc47d264","parsed":true,"quality":3,"quality_warnings":[[3,"Name comparison"]],"parser_version":"test_version","verbatim":"Abturia cf. alabamensis (Morton )","normalized":"Abturia cf. alabamensis (Morton)","canonical_name":{"value":"Abturia alabamensis"},"hybrid":false,"surrogate":true,"virus":false,"details":[{"genus":{"value":"Abturia"},"specific_epithet":{"value":"alabamensis","authorship":{"value":"(Morton)","basionym_authorship":{"authors":["Morton"]}}},"annotation_identification":"cf."}],"positions":[["genus",0,7],["annotation_identification",8,11],["specific_epithet",12,23],["author_word",25,31]]}
Abturia cf alabamensis (Morton )|{"name_string_id":"423cd26d-c6fd-54fb-937b-f98ba8056fc0","parsed":true,"quality":3,"quality_warnings":[[3,"Name comparison"]],"parser_version":"test_version","verbatim":"Abturia cf alabamensis (Morton )","normalized":"Abturia cf alabamensis (Morton)","canonical_name":{"value":"Abturia alabamensis"},"hybrid":false,"surrogate":true,"virus":false,"details":[{"genus":{"value":"Abturia"},"specific_epithet":{"value":"alabamensis","authorship":{"value":"(Morton)","basionym_authorship":{"authors":["Morton"]}}},"annotation_identification":"cf"}],"positions":[["genus",0,7],["annotation_identification",8,10],["specific_epithet",11,22],["author_word",24,30]]}
Alyxia reinwardti var|{"name_string_id":"2f0ee2be-8d37-5e43-9eed-776c17f47e93","parsed":true,"quality":2,"quality_warnings":[[2,"Name had to be changed by preprocessing"]],"parser_version":"test_version","verbatim":"Alyxia reinwardti var","normalized":"Alyxia reinwardti","canonical_name":{"value":"Alyxia reinwardti"},"hybrid":false,"surrogate":false,"virus":false,"details":[{"genus":{"value":"Alyxia"},"specific_epithet":{"value":"reinwardti"}}],"positions":[["genus",0,6],["specific_epithet",7,17]]}
Alyxia reinwardti var.|{"name_string_id":"aed34708-82ed-52e4-876f-d4468af73fc3","parsed":true,"quality":2,"quality_warnings":[[2,"Name had to be changed by preprocessing"]],"parser_version":"test_version","verbatim":"Alyxia reinwardti var.","normalized":"Alyxia reinwardti","canonical_name":{"value":"Alyxia reinwardti"},"hybrid":false,"surrogate":false,"virus":false,"details":[{"genus":{"value":"Alyxia"},"specific_epithet":{"value":"reinwardti"}}],"positions":[["genus",0,6],["specific_epithet",7,17]]}
Alyxia reinwardti ssp|{"name_string_id":"760486d1-93ed-55c5-ade1-ba2c5b2aa900","parsed":true,"quality":2,"quality_warnings":[[2,"Name had to be changed by preprocessing"]],"parser_version":"test_version","verbatim":"Alyxia reinwardti ssp","normalized":"Alyxia reinwardti","canonical_name":{"value":"Alyxia reinwardti"},"hybrid":false,"surrogate":false,"virus":false,"details":[{"genus":{"value":"Alyxia"},"specific_epithet":{"value":"reinwardti"}}],"positions":[["genus",0,6],["specific_epithet",7,17]]}
Alyxia reinwardti ssp.|{"name_string_id":"72b5072a-d952-54f8-aea1-5b5bd3c65c45","parsed":true,"quality":2,"quality_warnings":[[2,"Name had to be changed by preprocessing"]],"parser_version":"test_version","verbatim":"Alyxia reinwardti ssp.","normalized":"Alyxia reinwardti","canonical_name":{"value":"Alyxia reinwardti"},"hybrid":false,"surrogate":false,"virus":false,"details":[{"genus":{"value":"Alyxia"},"specific_epithet":{"value":"reinwardti"}}],"positions":[["genus",0,6],["specific_epithet",7,17]]}
Alaria spp|{"name_string_id":"5b31e830-ccf6-5918-94c5-75c4db7ef302","parsed":true,"quality":3,"quality_warnings":[[3,"Name is approximate"]],"parser_version":"test_version","verbatim":"Alaria spp","normalized":"Alaria","canonical_name":{"value":"Alaria"},"hybrid":false,"surrogate":true,"virus":false,"details":[{"genus":{"value":"Alaria"},"annotation_identification":"spp"}],"positions":[["genus",0,6],["annotation_identification",7,10]]}
Alaria spp.|{"name_string_id":"d1cd4f1a-f511-5d5a-8f41-64911995fdec","parsed":true,"quality":3,"quality_warnings":[[3,"Name is approximate"]],"parser_version":"test_version","verbatim":"Alaria spp.","normalized":"Alaria","canonical_name":{"value":"Alaria"},"hybrid":false,"surrogate":true,"virus":false,"details":[{"genus":{"value":"Alaria"},"annotation_identification":"spp."}],"positions":[["genus",0,6],["annotation_identification",7,11]]}
Xenodon sp|{"name_string_id":"7b0cb348-7fe9-5248-b396-b0336225ba2a","parsed":true,"quality":3,"quality_warnings":[[3,"Name is approximate"]],"parser_version":"test_version","verbatim":"Xenodon sp","normalized":"Xenodon","canonical_name":{"value":"Xenodon"},"hybrid":false,"surrogate":true,"virus":false,"details":[{"genus":{"value":"Xenodon"},"annotation_identification":"sp"}],"positions":[["genus",0,7],["annotation_identification",8,10]]}
Xenodon sp.|{"name_string_id":"77b6718f-a26e-5ddf-a4cf-119e972cd015","parsed":true,"quality":3,"quality_warnings":[[3,"Name is approximate"]],"parser_version":"test_version","verbatim":"Xenodon sp.","normalized":"Xenodon","canonical_name":{"value":"Xenodon"},"hybrid":false,"surrogate":true,"virus":false,"details":[{"genus":{"value":"Xenodon"},"annotation_identification":"sp."}],"positions":[["genus",0,7],["annotation_identification",8,11]]}
Formicidae cf.|{"name_string_id":"61f9ebc4-346e-5857-ab45-38808ff1c960","parsed":true,"quality":3,"quality_warnings":[[3,"Name comparison"]],"parser_version":"test_version","verbatim":"Formicidae cf.","normalized":"Formicidae cf.","canonical_name":{"value":"Formicidae"},"hybrid":false,"surrogate":true,"virus":false,"details":[{"uninomial":{"value":"Formicidae"},"annotation_identification":"cf."}],"positions":[["uninomial",0,10],["annotation_identification",11,14]]}
Formicidae cf|{"name_string_id":"90473425-7ce1-5ec6-8160-737646816ea7","parsed":true,"quality":3,"quality_warnings":[[3,"Name comparison"]],"parser_version":"test_version","verbatim":"Formicidae cf","normalized":"Formicidae cf","canonical_name":{"value":"Formicidae"},"hybrid":false,"surrogate":true,"virus":false,"details":[{"uninomial":{"value":"Formicidae"},"annotation_identification":"cf"}],"positions":[["uninomial",0,10],["annotation_identification",11,13]]}
Acastoides spp.|{"name_string_id":"9853f0a4-6324-5a7d-8108-e910578e612b","parsed":true,"quality":3,"quality_warnings":[[3,"Name is approximate"]],"parser_version":"test_version","verbatim":"Acastoides spp.","normalized":"Acastoides","canonical_name":{"value":"Acastoides"},"hybrid":false,"surrogate":true,"virus":false,"details":[{"genus":{"value":"Acastoides"},"annotation_identification":"spp."}],"positions":[["genus",0,10],["annotation_identification",11,15]]}
Sphingomonas sp. 37|{"name_string_id":"1daffd3a-f4de-58d9-91e3-ae4d08a50ce0","parsed":true,"quality":3,"quality_warnings":[[3,"Name is approximate"]],"parser_version":"test_version","verbatim":"Sphingomonas sp. 37","normalized":"Sphingomonas","canonical_name":{"value":"Sphingomonas"},"hybrid":false,"surrogate":true,"virus":false,"details":[{"genus":{"value":"Sphingomonas"},"annotation_identification":"sp.","ignored":{"value":"37"}}],"positions":[["genus",0,12],["annotation_identification",13,16]]}
#TODO figure out what is a better way for cases like above
Thryothorus leucotis spp. bogotensis|{"name_string_id":"d2cb7212-ff62-5e31-9ab9-31214a9782d5","parsed":true,"quality":3,"quality_warnings":[[3,"Name is approximate"]],"parser_version":"test_version","verbatim":"Thryothorus leucotis spp. bogotensis","normalized":"Thryothorus leucotis","canonical_name":{"value":"Thryothorus leucotis"},"hybrid":false,"surrogate":true,"virus":false,"details":[{"genus":{"value":"Thryothorus"},"specific_epithet":{"value":"leucotis"},"annotation_identification":"spp.","ignored":{"value":"bogotensis"}}],"positions":[["genus",0,11],["specific_epithet",12,20],["annotation_identification",21,25]]}
Endoxyla sp. GM-, 2003|{"name_string_id":"8a80bfee-947d-5602-9958-a2338ff46a4d","parsed":true,"quality":3,"quality_warnings":[[3,"Name is approximate"]],"parser_version":"test_version","verbatim":"Endoxyla sp. GM-, 2003","normalized":"Endoxyla","canonical_name":{"value":"Endoxyla"},"hybrid":false,"surrogate":true,"virus":false,"details":[{"genus":{"value":"Endoxyla"},"annotation_identification":"sp.","ignored":{"value":"GM-, 2003"}}],"positions":[["genus",0,8],["annotation_identification",9,12]]}
Liopropoma sp.2 Not applicable|{"name_string_id":"fb3779a4-57a0-5628-8c4e-e341ca4f952d","parsed":true,"quality":3,"quality_warnings":[[3,"Name is approximate"]],"parser_version":"test_version","verbatim":"Liopropoma sp.2 Not applicable","normalized":"Liopropoma","canonical_name":{"value":"Liopropoma"},"hybrid":false,"surrogate":true,"virus":false,"details":[{"genus":{"value":"Liopropoma"},"annotation_identification":"sp.","ignored":{"value":"2 Not applicable"}}],"positions":[["genus",0,10],["annotation_identification",11,14]]}
Lacanobia nr. subjuncta Bold:Aab, 0925|{"name_string_id":"31763a26-a69b-5af8-8703-5da372bdf895","parsed":true,"quality":3,"quality_warnings":[[3,"Name is approximate"]],"parser_version":"test_version","verbatim":"Lacanobia nr. subjuncta Bold:Aab, 0925","normalized":"Lacanobia","canonical_name":{"value":"Lacanobia"},"hybrid":false,"surrogate":true,"virus":false,"details":[{"genus":{"value":"Lacanobia"},"annotation_identification":"nr.","ignored":{"value":"subjuncta Bold:Aab, 0925"}}],"positions":[["genus",0,9],["annotation_identification",10,13]]}
Lacanobia sp. nr. subjuncta Bold:Aab, 0925|{"name_string_id":"05b25429-cb9e-54a1-8e1a-bac9a26d5f46","parsed":true,"quality":3,"quality_warnings":[[3,"Name is approximate"]],"parser_version":"test_version","verbatim":"Lacanobia sp. nr. subjuncta Bold:Aab, 0925","normalized":"Lacanobia","canonical_name":{"value":"Lacanobia"},"hybrid":false,"surrogate":true,"virus":false,"details":[{"genus":{"value":"Lacanobia"},"annotation_identification":"sp. nr.","ignored":{"value":"subjuncta Bold:Aab, 0925"}}],"positions":[["genus",0,9],["annotation_identification",10,17]]}
#TODO Larus occidentalis cf. wymani|{}
Calidris cf. cooperi|{"name_string_id":"bb19b56e-462f-5daf-a1aa-d4ead082f321","parsed":true,"quality":3,"quality_warnings":[[3,"Name comparison"]],"parser_version":"test_version","verbatim":"Calidris cf. cooperi","normalized":"Calidris cf. cooperi","canonical_name":{"value":"Calidris cooperi"},"hybrid":false,"surrogate":true,"virus":false,"details":[{"genus":{"value":"Calidris"},"specific_epithet":{"value":"cooperi"},"annotation_identification":"cf."}],"positions":[["genus",0,8],["annotation_identification",9,12],["specific_epithet",13,20]]}
#TODO:Gemmula cf. cosmoi NP-2008 -- generates wrong authorship
#>

### Surrogate Name-Strings

#SECTION: Surrogate name-strings<
Coleoptera sp. BOLD:AAV0432|{"name_string_id":"65b09adc-12a0-5fbb-a885-75200eacb98a","parsed":true,"quality":3,"quality_warnings":[[3,"Name is approximate"]],"parser_version":"test_version","verbatim":"Coleoptera sp. BOLD:AAV0432","normalized":"Coleoptera","canonical_name":{"value":"Coleoptera"},"hybrid":false,"surrogate":true,"virus":false,"details":[{"genus":{"value":"Coleoptera"},"annotation_identification":"sp.","ignored":{"value":"BOLD:AAV0432"}}],"positions":[["genus",0,10],["annotation_identification",11,14]]}
Coleoptera Bold:AAV0432|{"name_string_id":"9b3865ee-dcf6-5861-9910-58d9f3eafbb1","parsed":true,"quality":3,"quality_warnings":[[3,"Unparseable tail"]],"parser_version":"test_version","verbatim":"Coleoptera Bold:AAV0432","normalized":"Coleoptera","canonical_name":{"value":"Coleoptera"},"hybrid":false,"surrogate":true,"unparsed_tail":" Bold:AAV0432","virus":false,"details":[{"uninomial":{"value":"Coleoptera"}}],"positions":[["uninomial",0,10]]}
#>

### Viruses etc.

#SECTION: No parsing -- viruses, plasmids, prions etc.<
Abutilon mosaic virus [X15983] [X15984] Abutilon mosaic virus ICTV|{"name_string_id":"879da2ea-836c-5ad2-b837-81594a1a208d","parsed":false,"parser_version":"test_version","verbatim":"Abutilon mosaic virus [X15983] [X15984] Abutilon mosaic virus ICTV","surrogate":false,"virus":true}
Acute bee paralysis virus [AF150629] Acute bee paralysis virus|{"name_string_id":"584822dc-f68f-5abf-aeef-0265172195bf","parsed":false,"parser_version":"test_version","verbatim":"Acute bee paralysis virus [AF150629] Acute bee paralysis virus","surrogate":false,"virus":true}
Adeno-associated virus - 3|{"name_string_id":"5b16c811-0518-5073-a0be-b59f5faa09fb","parsed":false,"parser_version":"test_version","verbatim":"Adeno-associated virus - 3","surrogate":false,"virus":true}
?M1-like Viruses Methanobrevibacter phage PG|{"name_string_id":"b33d05e9-f2a6-5d1b-97e5-3ae061dcd036","parsed":false,"parser_version":"test_version","verbatim":"?M1-like Viruses Methanobrevibacter phage PG","surrogate":false,"virus":true}
Aeromonas phage 65|{"name_string_id":"2aef2420-ba68-5887-821f-0ec6eca86660","parsed":false,"parser_version":"test_version","verbatim":"Aeromonas phage 65","surrogate":false,"virus":true}
Bacillus phage SPß [AF020713] Bacillus phage SPb ICTV|{"name_string_id":"ad2b6943-6a54-576d-85e9-e1f8f6aa95db","parsed":false,"parser_version":"test_version","verbatim":"Bacillus phage SPß [AF020713] Bacillus phage SPb ICTV","surrogate":false,"virus":true}
Apple scar skin viroid|{"name_string_id":"7ade78b4-f576-5103-b4a8-4fb9e68845cd","parsed":false,"parser_version":"test_version","verbatim":"Apple scar skin viroid","surrogate":false,"virus":true}
Australian grapevine viroid [X17101] Australian grapevine viroid ICTV|{"name_string_id":"381b6868-5d9e-54ec-bae8-84fcc9a3e80c","parsed":false,"parser_version":"test_version","verbatim":"Australian grapevine viroid [X17101] Australian grapevine viroid ICTV","surrogate":false,"virus":true}
Agents of Spongiform Encephalopathies CWD prion Chronic wasting disease|{"name_string_id":"06193aa6-f2ec-5134-8117-89102448a13e","parsed":false,"parser_version":"test_version","verbatim":"Agents of Spongiform Encephalopathies CWD prion Chronic wasting disease","surrogate":false,"virus":true}
Phi h-like viruses|{"name_string_id":"474acd56-6be4-56fc-9045-48a3d570ac97","parsed":false,"parser_version":"test_version","verbatim":"Phi h-like viruses","surrogate":false,"virus":true}
Viroids|{"name_string_id":"641d47bf-c7c4-5218-8e2e-8756ad808653","parsed":false,"parser_version":"test_version","verbatim":"Viroids","surrogate":false,"virus":true}
Fungal prions|{"name_string_id":"ec273e2d-cdde-5fcb-84dc-a6adf2e309ce","parsed":false,"parser_version":"test_version","verbatim":"Fungal prions","surrogate":false,"virus":true}
Human rhinovirus A11|{"name_string_id":"ba205a7c-1c63-51c7-8f4d-d47665f56c33","parsed":false,"parser_version":"test_version","verbatim":"Human rhinovirus A11","surrogate":false,"virus":true}
Kobuvirus korean black goat/South Korea/2010|{"name_string_id":"4871667d-e362-5f76-a218-6c1bcc090ba9","parsed":false,"parser_version":"test_version","verbatim":"Kobuvirus korean black goat/South Korea/2010","surrogate":false,"virus":true}
Australian bat lyssavirus human/AUS/1998|{"name_string_id":"5e4fdc2a-3fb3-5776-b94d-04b9f0c6fcbb","parsed":false,"parser_version":"test_version","verbatim":"Australian bat lyssavirus human/AUS/1998","surrogate":false,"virus":true}
Gossypium mustilinum symptomless alphasatellite|{"name_string_id":"d8b1e803-34ba-537b-874b-48521afb92a5","parsed":false,"parser_version":"test_version","verbatim":"Gossypium mustilinum symptomless alphasatellite","surrogate":false,"virus":true}
Okra leaf curl Mali alphasatellites-Cameroon|{"name_string_id":"034731b5-3de7-5d48-bf3b-f89272699a45","parsed":false,"parser_version":"test_version","verbatim":"Okra leaf curl Mali alphasatellites-Cameroon","surrogate":false,"virus":true}
Bemisia betasatellite LW-2014|{"name_string_id":"21d06e45-a312-5844-88f7-3eb0b73d1efc","parsed":false,"parser_version":"test_version","verbatim":"Bemisia betasatellite LW-2014","surrogate":false,"virus":true}
Tomato leaf curl Bangladesh betasatellites [India/Patna/Chilli/2008]|{"name_string_id":"c5def37b-c5d9-57e4-822a-0436629f5d99","parsed":false,"parser_version":"test_version","verbatim":"Tomato leaf curl Bangladesh betasatellites [India/Patna/Chilli/2008]","surrogate":false,"virus":true}
Intracisternal A-particles|{"name_string_id":"4f16a692-534b-5ec5-87f4-58fe76a0ed9d","parsed":false,"parser_version":"test_version","verbatim":"Intracisternal A-particles","surrogate":false,"virus":true}
Saccharomyces cerevisiae killer particle M1|{"name_string_id":"879050a7-5085-5679-85e4-fe47308843dd","parsed":false,"parser_version":"test_version","verbatim":"Saccharomyces cerevisiae killer particle M1","surrogate":false,"virus":true}
Uranotaenia sapphirina NPV|{"name_string_id":"83886b77-a81a-52ba-9b0e-5743b4242b97","parsed":false,"parser_version":"test_version","verbatim":"Uranotaenia sapphirina NPV","surrogate":false,"virus":true}
Spodoptera exigua nuclear polyhedrosis virus SeMNPV|{"name_string_id":"a0356512-17eb-51ab-92b3-21d92393b84c","parsed":false,"parser_version":"test_version","verbatim":"Spodoptera exigua nuclear polyhedrosis virus SeMNPV","surrogate":false,"virus":true}
Spodoptera frugiperda MNPV|{"name_string_id":"5a694933-6187-54bb-ae35-77ed3384b69d","parsed":false,"parser_version":"test_version","verbatim":"Spodoptera frugiperda MNPV","surrogate":false,"virus":true}
Rachiplusia ou MNPV (strain R1)|{"name_string_id":"ca77e2a5-fa26-5c7f-bf68-a449c32ea95e","parsed":false,"parser_version":"test_version","verbatim":"Rachiplusia ou MNPV (strain R1)","surrogate":false,"virus":true}
Orgyia pseudotsugata nuclear polyhedrosis virus OpMNPV|{"name_string_id":"f3b4269c-a97f-5ff7-bb4a-56d982b3707c","parsed":false,"parser_version":"test_version","verbatim":"Orgyia pseudotsugata nuclear polyhedrosis virus OpMNPV","surrogate":false,"virus":true}
Mamestra configurata NPV-A|{"name_string_id":"59160819-f61d-5360-85c5-78b6140a05ca","parsed":false,"parser_version":"test_version","verbatim":"Mamestra configurata NPV-A","surrogate":false,"virus":true}
Helicoverpa armigera SNPV NNg1|{"name_string_id":"933f0a27-1fd8-5066-90ee-df1ed8148c9c","parsed":false,"parser_version":"test_version","verbatim":"Helicoverpa armigera SNPV NNg1","surrogate":false,"virus":true}
Zamilon virophage|{"name_string_id":"661132c0-7012-5405-bfc7-31e9a4b3946c","parsed":false,"parser_version":"test_version","verbatim":"Zamilon virophage","surrogate":false,"virus":true}
Sputnik virophage 3|{"name_string_id":"b206bb35-01bf-59a7-8dad-bc8f99ca0a2a","parsed":false,"parser_version":"test_version","verbatim":"Sputnik virophage 3","surrogate":false,"virus":true}
#>

#SECTION: No parsing -- name-strings with RNA word<
ssRNA|{"name_string_id":"10d5f30c-e51b-54ed-be43-c0ac1656a88a","parsed":false,"parser_version":"test_version","verbatim":"ssRNA","surrogate":false,"virus":false}
Alpha proteobacterium RNA12|{"name_string_id":"c2826f30-f6f3-543f-80cf-646adf374a59","parsed":false,"parser_version":"test_version","verbatim":"Alpha proteobacterium RNA12","surrogate":false,"virus":false}
Ustilaginoidea virens RNA virus|{"name_string_id":"61fff10f-7f16-5f42-b642-ba0195abccb8","parsed":false,"parser_version":"test_version","verbatim":"Ustilaginoidea virens RNA virus","surrogate":false,"virus":true}
Candida albicans RNA_CTR0-3|{"name_string_id":"0182d44b-5d8b-501d-8f5c-4ef44dff8db4","parsed":false,"parser_version":"test_version","verbatim":"Candida albicans RNA_CTR0-3","surrogate":false,"virus":false}
Carabus satyrus satyrus KURNAKOV, 1962|{"name_string_id":"81654954-0f47-5715-acb1-1cd8d2c49e9a","parsed":true,"quality":2,"quality_warnings":[[2,"Author in upper case"]],"parser_version":"test_version","verbatim":"Carabus satyrus satyrus KURNAKOV, 1962","normalized":"Carabus satyrus satyrus Kurnakov 1962","canonical_name":{"value":"Carabus satyrus satyrus"},"hybrid":false,"surrogate":false,"virus":false,"details":[{"genus":{"value":"Carabus"},"specific_epithet":{"value":"satyrus"},"infraspecific_epithets":[{"value":"satyrus","authorship":{"value":"Kurnakov 1962","basionym_authorship":{"authors":["Kurnakov"],"year":{"value":"1962"}}}}]}],"positions":[["genus",0,7],["specific_epithet",8,15],["infraspecific_epithet",16,23],["author_word",24,32],["year",34,38]]}
Calathus (Lindrothius) KURNAKOV 1961|{"name_string_id":"aa113505-61a1-58fe-92f3-8fd511dcfd61","parsed":true,"quality":2,"quality_warnings":[[2,"Author in upper case"],[2,"Combination of two uninomials"]],"parser_version":"test_version","verbatim":"Calathus (Lindrothius) KURNAKOV 1961","normalized":"Calathus subgen. Lindrothius Kurnakov 1961","canonical_name":{"value":"Lindrothius", "extended": "Calathus subgen. Lindrothius"},"hybrid":false,"surrogate":false,"virus":false,"details":[{"uninomial":{"value":"Lindrothius","rank":"subgen.","parent":"Calathus","authorship":{"value":"Kurnakov 1961","basionym_authorship":{"authors":["Kurnakov"],"year":{"value":"1961"}}}}}],"positions":[["uninomial",0,8],["uninomial",10,21],["author_word",23,31],["year",32,36]]}
#>

### Real Names Similar to Viruses etc.

#SECTION: Epithet prioni is not a prion<
Fakus prioni|{"name_string_id":"f2561b5b-37ed-592d-9c12-4ef96d09f554","parsed":true,"quality":1,"parser_version":"test_version","verbatim":"Fakus prioni","normalized":"Fakus prioni","canonical_name":{"value":"Fakus prioni"},"hybrid":false,"surrogate":false,"virus":false,"details":[{"genus":{"value":"Fakus"},"specific_epithet":{"value":"prioni"}}],"positions":[["genus",0,5],["specific_epithet",6,12]]}
#>

### Miscellaneous Inconsistencies 

#SECTION: Authoship in upper case<
Lecanora strobilinoides GIRALT & GÓMEZ-BOLEA|{"name_string_id":"f2bfaa25-c25f-5a31-90c6-a19bd4dc23f4","parsed":true,"quality":2,"quality_warnings":[[2,"Author in upper case"]],"parser_version":"test_version","verbatim":"Lecanora strobilinoides GIRALT & GÓMEZ-BOLEA","normalized":"Lecanora strobilinoides Giralt & Gómez-Bolea","canonical_name":{"value":"Lecanora strobilinoides"},"hybrid":false,"surrogate":false,"virus":false,"details":[{"genus":{"value":"Lecanora"},"specific_epithet":{"value":"strobilinoides","authorship":{"value":"Giralt & Gómez-Bolea","basionym_authorship":{"authors":["Giralt","Gómez-Bolea"]}}}}],"positions":[["genus",0,8],["specific_epithet",9,23],["author_word",24,30],["author_word",33,44]]}
#>

#SECTION: Double parenthesis<
Eichornia crassipes ( (Martius) ) Solms-Laub.|{"name_string_id":"95b90189-29d1-51ca-a1fa-0fb1c19a1fa1","parsed":true,"quality":3,"quality_warnings":[[3,"Authroship in double parentheses"]],"parser_version":"test_version","verbatim":"Eichornia crassipes ( (Martius) ) Solms-Laub.","normalized":"Eichornia crassipes (Martius) Solms-Laub.","canonical_name":{"value":"Eichornia crassipes"},"hybrid":false,"surrogate":false,"virus":false,"details":[{"genus":{"value":"Eichornia"},"specific_epithet":{"value":"crassipes","authorship":{"value":"(Martius) Solms-Laub.","basionym_authorship":{"authors":["Martius"]},"combination_authorship":{"authors":["Solms-Laub."]}}}}],"positions":[["genus",0,9],["specific_epithet",10,19],["author_word",23,30],["author_word",34,45]]}
#>

#SECTION: Underscores intead of spaces<
Oxalis_barrelieri|{"name_string_id":"ad546700-9cae-50d3-9eaf-6adcbbb67bae","parsed":true,"quality":3,"quality_warnings":[[3,"Non-standard space characters"]],"parser_version":"test_version","verbatim":"Oxalis_barrelieri","normalized":"Oxalis barrelieri","canonical_name":{"value":"Oxalis barrelieri"},"hybrid":false,"surrogate":false,"virus":false,"details":[{"genus":{"value":"Oxalis"},"specific_epithet":{"value":"barrelieri"}}],"positions":[["genus",0,6],["specific_epithet",7,17]]}
Pseudocercospora__dendrobii|{"name_string_id":"ae8a4688-2b2a-5974-81bf-1962838a9cbe","parsed":true,"quality":3,"quality_warnings":[[3,"Non-standard space characters"],[2,"Multiple adjacent space characters"]],"parser_version":"test_version","verbatim":"Pseudocercospora__dendrobii","normalized":"Pseudocercospora dendrobii","canonical_name":{"value":"Pseudocercospora dendrobii"},"hybrid":false,"surrogate":false,"virus":false,"details":[{"genus":{"value":"Pseudocercospora"},"specific_epithet":{"value":"dendrobii"}}],"positions":[["genus",0,16],["specific_epithet",18,27]]}
  Oxalis_barrelieri|{"name_string_id":"1c4bb48b-d134-54c8-bac1-6771d1f4c9c6","parsed":true,"quality":3,"quality_warnings":[[3,"Non-standard space characters"],[2,"Multiple adjacent space characters"]],"parser_version":"test_version","verbatim":"  Oxalis_barrelieri","normalized":"Oxalis barrelieri","canonical_name":{"value":"Oxalis barrelieri"},"hybrid":false,"surrogate":false,"virus":false,"details":[{"genus":{"value":"Oxalis"},"specific_epithet":{"value":"barrelieri"}}],"positions":[["genus",2,8],["specific_epithet",9,19]]}
Oxalis_barrelieri  |{"name_string_id":"c57de7fd-b94e-54e1-a856-72b0668ab818","parsed":true,"quality":3,"quality_warnings":[[3,"Non-standard space characters"],[2,"Trailing whitespace"]],"parser_version":"test_version","verbatim":"Oxalis_barrelieri  ","normalized":"Oxalis barrelieri","canonical_name":{"value":"Oxalis barrelieri"},"hybrid":false,"surrogate":false,"unparsed_tail":"  ","virus":false,"details":[{"genus":{"value":"Oxalis"},"specific_epithet":{"value":"barrelieri"}}],"positions":[["genus",0,6],["specific_epithet",7,17]]}
#>

#SECTION: Year without authorship<
#TODO: collect year information
Acarospora cratericola 1929|{"name_string_id":"11335046-cf05-5571-84bb-f9c8a4b2d8de","parsed":true,"quality":3,"quality_warnings":[[3,"Unparseable tail"]],"parser_version":"test_version","verbatim":"Acarospora cratericola 1929","normalized":"Acarospora cratericola","canonical_name":{"value":"Acarospora cratericola"},"hybrid":false,"surrogate":false,"unparsed_tail":" 1929","virus":false,"details":[{"genus":{"value":"Acarospora"},"specific_epithet":{"value":"cratericola"}}],"positions":[["genus",0,10],["specific_epithet",11,22]]}
Goggia gemmula 1996|{"name_string_id":"707ab43c-41bd-56bc-b2aa-96db4913ad35","parsed":true,"quality":3,"quality_warnings":[[3,"Unparseable tail"]],"parser_version":"test_version","verbatim":"Goggia gemmula 1996","normalized":"Goggia gemmula","canonical_name":{"value":"Goggia gemmula"},"hybrid":false,"surrogate":false,"unparsed_tail":" 1996","virus":false,"details":[{"genus":{"value":"Goggia"},"specific_epithet":{"value":"gemmula"}}],"positions":[["genus",0,6],["specific_epithet",7,14]]}
#>

#SECTION: Year range<
Eurodryas orientalis Herrich-Schäffer 1845-1847|{"name_string_id":"5fbca057-cd1e-5334-b6d3-496559b31818","parsed":true,"quality":3,"quality_warnings":[[3,"Years range"]],"parser_version":"test_version","verbatim":"Eurodryas orientalis Herrich-Schäffer 1845-1847","normalized":"Eurodryas orientalis Herrich-Schäffer (1845)","canonical_name":{"value":"Eurodryas orientalis"},"hybrid":false,"surrogate":false,"virus":false,"details":[{"genus":{"value":"Eurodryas"},"specific_epithet":{"value":"orientalis","authorship":{"value":"Herrich-Schäffer (1845)","basionym_authorship":{"authors":["Herrich-Schäffer"],"year":{"value":"1845","approximate":true}}}}}],"positions":[["genus",0,9],["specific_epithet",10,20],["author_word",21,37],["approximate_year",38,42]]}
Tridentella tangeroae Bruce, 1987-92|{"name_string_id":"6c943756-7f67-51ee-9c06-8f9016538be6","parsed":true,"quality":3,"quality_warnings":[[3,"Years range"]],"parser_version":"test_version","verbatim":"Tridentella tangeroae Bruce, 1987-92","normalized":"Tridentella tangeroae Bruce (1987)","canonical_name":{"value":"Tridentella tangeroae"},"hybrid":false,"surrogate":false,"virus":false,"details":[{"genus":{"value":"Tridentella"},"specific_epithet":{"value":"tangeroae","authorship":{"value":"Bruce (1987)","basionym_authorship":{"authors":["Bruce"],"year":{"value":"1987","approximate":true}}}}}],"positions":[["genus",0,11],["specific_epithet",12,21],["author_word",22,27],["approximate_year",29,33]]}
#>

#SECTION: Year with page<
Recilia truncatus Dash & Viraktamath, 1998a: 29|{"name_string_id":"227ada89-45e5-56a9-83ad-47bee641e373","parsed":true,"quality":3,"quality_warnings":[[3,"Year with page info"],[2,"Year with latin character"]],"parser_version":"test_version","verbatim":"Recilia truncatus Dash & Viraktamath, 1998a: 29","normalized":"Recilia truncatus Dash & Viraktamath 1998","canonical_name":{"value":"Recilia truncatus"},"hybrid":false,"surrogate":false,"virus":false,"details":[{"genus":{"value":"Recilia"},"specific_epithet":{"value":"truncatus","authorship":{"value":"Dash & Viraktamath 1998","basionym_authorship":{"authors":["Dash","Viraktamath"],"year":{"value":"1998"}}}}}],"positions":[["genus",0,7],["specific_epithet",8,17],["author_word",18,22],["author_word",25,36],["year",38,43]]}
Recilia truncatus Dash & Viraktamath, 1998: 29|{"name_string_id":"47a39cf1-7be1-5937-b8fa-03a1696c1de6","parsed":true,"quality":3,"quality_warnings":[[3,"Year with page info"]],"parser_version":"test_version","verbatim":"Recilia truncatus Dash & Viraktamath, 1998: 29","normalized":"Recilia truncatus Dash & Viraktamath 1998","canonical_name":{"value":"Recilia truncatus"},"hybrid":false,"surrogate":false,"virus":false,"details":[{"genus":{"value":"Recilia"},"specific_epithet":{"value":"truncatus","authorship":{"value":"Dash & Viraktamath 1998","basionym_authorship":{"authors":["Dash","Viraktamath"],"year":{"value":"1998"}}}}}],"positions":[["genus",0,7],["specific_epithet",8,17],["author_word",18,22],["author_word",25,36],["year",38,42]]}
Recilia truncatus Dash & Viraktamath, 1998a:29|{"name_string_id":"68b51644-5fef-5d5f-819d-f5bf8c9e6051","parsed":true,"quality":3,"quality_warnings":[[3,"Year with page info"],[2,"Year with latin character"]],"parser_version":"test_version","verbatim":"Recilia truncatus Dash & Viraktamath, 1998a:29","normalized":"Recilia truncatus Dash & Viraktamath 1998","canonical_name":{"value":"Recilia truncatus"},"hybrid":false,"surrogate":false,"virus":false,"details":[{"genus":{"value":"Recilia"},"specific_epithet":{"value":"truncatus","authorship":{"value":"Dash & Viraktamath 1998","basionym_authorship":{"authors":["Dash","Viraktamath"],"year":{"value":"1998"}}}}}],"positions":[["genus",0,7],["specific_epithet",8,17],["author_word",18,22],["author_word",25,36],["year",38,43]]}
Recilia truncatus Dash & Viraktamath, 1998a : 29|{"name_string_id":"08507e4f-412c-59c9-b1f2-906dd4b27aa8","parsed":true,"quality":3,"quality_warnings":[[3,"Year with page info"],[2,"Year with latin character"]],"parser_version":"test_version","verbatim":"Recilia truncatus Dash & Viraktamath, 1998a : 29","normalized":"Recilia truncatus Dash & Viraktamath 1998","canonical_name":{"value":"Recilia truncatus"},"hybrid":false,"surrogate":false,"virus":false,"details":[{"genus":{"value":"Recilia"},"specific_epithet":{"value":"truncatus","authorship":{"value":"Dash & Viraktamath 1998","basionym_authorship":{"authors":["Dash","Viraktamath"],"year":{"value":"1998"}}}}}],"positions":[["genus",0,7],["specific_epithet",8,17],["author_word",18,22],["author_word",25,36],["year",38,43]]}
#>

#SECTION: Year in square brackets<
Anthoscopus Cabanis [1851]|{"name_string_id":"8d86299b-3028-5be2-b2f6-6e4897f4c748","parsed":true,"quality":3,"quality_warnings":[[3,"Year with square brakets"]],"parser_version":"test_version","verbatim":"Anthoscopus Cabanis [1851]","normalized":"Anthoscopus Cabanis (1851)","canonical_name":{"value":"Anthoscopus"},"hybrid":false,"surrogate":false,"virus":false,"details":[{"uninomial":{"value":"Anthoscopus","authorship":{"value":"Cabanis (1851)","basionym_authorship":{"authors":["Cabanis"],"year":{"value":"1851","approximate":true}}}}}],"positions":[["uninomial",0,11],["author_word",12,19],["approximate_year",21,25]]}
Anthoscopus Cabanis [185?]|{"name_string_id":"3434c072-d015-5f54-ad32-45b01de7fd08","parsed":true,"quality":3,"quality_warnings":[[3,"Year with square brakets"],[2,"Year with question mark"]],"parser_version":"test_version","verbatim":"Anthoscopus Cabanis [185?]","normalized":"Anthoscopus Cabanis (185?)","canonical_name":{"value":"Anthoscopus"},"hybrid":false,"surrogate":false,"virus":false,"details":[{"uninomial":{"value":"Anthoscopus","authorship":{"value":"Cabanis (185?)","basionym_authorship":{"authors":["Cabanis"],"year":{"value":"185?","approximate":true}}}}}],"positions":[["uninomial",0,11],["author_word",12,19],["approximate_year",21,25]]}
Anthoscopus Cabanis [1851?]|{"name_string_id":"6b12b541-b58b-5f11-ba66-bb314b53813f","parsed":true,"quality":3,"quality_warnings":[[3,"Year with square brakets"],[2,"Year with question mark"]],"parser_version":"test_version","verbatim":"Anthoscopus Cabanis [1851?]","normalized":"Anthoscopus Cabanis (1851?)","canonical_name":{"value":"Anthoscopus"},"hybrid":false,"surrogate":false,"virus":false,"details":[{"uninomial":{"value":"Anthoscopus","authorship":{"value":"Cabanis (1851?)","basionym_authorship":{"authors":["Cabanis"],"year":{"value":"1851?","approximate":true}}}}}],"positions":[["uninomial",0,11],["author_word",12,19],["approximate_year",21,26]]}
Anthoscopus Cabanis [1851]|{"name_string_id":"8d86299b-3028-5be2-b2f6-6e4897f4c748","parsed":true,"quality":3,"quality_warnings":[[3,"Year with square brakets"]],"parser_version":"test_version","verbatim":"Anthoscopus Cabanis [1851]","normalized":"Anthoscopus Cabanis (1851)","canonical_name":{"value":"Anthoscopus"},"hybrid":false,"surrogate":false,"virus":false,"details":[{"uninomial":{"value":"Anthoscopus","authorship":{"value":"Cabanis (1851)","basionym_authorship":{"authors":["Cabanis"],"year":{"value":"1851","approximate":true}}}}}],"positions":[["uninomial",0,11],["author_word",12,19],["approximate_year",21,25]]}
Anthoscopus Cabanis [1851?]|{"name_string_id":"6b12b541-b58b-5f11-ba66-bb314b53813f","parsed":true,"quality":3,"quality_warnings":[[3,"Year with square brakets"],[2,"Year with question mark"]],"parser_version":"test_version","verbatim":"Anthoscopus Cabanis [1851?]","normalized":"Anthoscopus Cabanis (1851?)","canonical_name":{"value":"Anthoscopus"},"hybrid":false,"surrogate":false,"virus":false,"details":[{"uninomial":{"value":"Anthoscopus","authorship":{"value":"Cabanis (1851?)","basionym_authorship":{"authors":["Cabanis"],"year":{"value":"1851?","approximate":true}}}}}],"positions":[["uninomial",0,11],["author_word",12,19],["approximate_year",21,26]]}
Trismegistia monodii Ando, 1973 [1974]|{"name_string_id":"f396d2d0-b14e-537f-ae8f-c383310f813e","parsed":true,"quality":3,"quality_warnings":[[3,"Unparseable tail"]],"parser_version":"test_version","verbatim":"Trismegistia monodii Ando, 1973 [1974]","normalized":"Trismegistia monodii Ando 1973","canonical_name":{"value":"Trismegistia monodii"},"hybrid":false,"surrogate":false,"unparsed_tail":" [1974]","virus":false,"details":[{"genus":{"value":"Trismegistia"},"specific_epithet":{"value":"monodii","authorship":{"value":"Ando 1973","basionym_authorship":{"authors":["Ando"],"year":{"value":"1973"}}}}}],"positions":[["genus",0,12],["specific_epithet",13,20],["author_word",21,25],["year",27,31]]}
Zygaena witti Wiegel [1973]|{"name_string_id":"76eef612-f125-54f9-b241-6b3a9be0a6c6","parsed":true,"quality":3,"quality_warnings":[[3,"Year with square brakets"]],"parser_version":"test_version","verbatim":"Zygaena witti Wiegel [1973]","normalized":"Zygaena witti Wiegel (1973)","canonical_name":{"value":"Zygaena witti"},"hybrid":false,"surrogate":false,"virus":false,"details":[{"genus":{"value":"Zygaena"},"specific_epithet":{"value":"witti","authorship":{"value":"Wiegel (1973)","basionym_authorship":{"authors":["Wiegel"],"year":{"value":"1973","approximate":true}}}}}],"positions":[["genus",0,7],["specific_epithet",8,13],["author_word",14,20],["approximate_year",22,26]]}
Deyeuxia coarctata Kunth, 1815 [1816]|{"name_string_id":"2f479365-40be-5181-b194-8a24fc743f73","parsed":true,"quality":3,"quality_warnings":[[3,"Unparseable tail"]],"parser_version":"test_version","verbatim":"Deyeuxia coarctata Kunth, 1815 [1816]","normalized":"Deyeuxia coarctata Kunth 1815","canonical_name":{"value":"Deyeuxia coarctata"},"hybrid":false,"surrogate":false,"unparsed_tail":" [1816]","virus":false,"details":[{"genus":{"value":"Deyeuxia"},"specific_epithet":{"value":"coarctata","authorship":{"value":"Kunth 1815","basionym_authorship":{"authors":["Kunth"],"year":{"value":"1815"}}}}}],"positions":[["genus",0,8],["specific_epithet",9,18],["author_word",19,24],["year",26,30]]}
#>

#SECTION: Names with broken conversion between encodings<
Macrotes cordovaria Guen�e 1857|{"name_string_id":"9217d59c-d1e7-5c79-af65-f52623446c15","parsed":true,"quality":3,"quality_warnings":[[3,"Incorrect conversion to UTF-8"]],"parser_version":"test_version","verbatim":"Macrotes cordovaria Guen�e 1857","normalized":"Macrotes cordovaria Guen�e 1857","canonical_name":{"value":"Macrotes cordovaria"},"hybrid":false,"surrogate":false,"virus":false,"details":[{"genus":{"value":"Macrotes"},"specific_epithet":{"value":"cordovaria","authorship":{"value":"Guen�e 1857","basionym_authorship":{"authors":["Guen�e"],"year":{"value":"1857"}}}}}],"positions":[["genus",0,8],["specific_epithet",9,19],["author_word",20,26],["year",27,31]]}
#>

#SECTION: UTF-8 0xA0 character (NO_BREAK_SPACE)<
Byssochlamys fulva Olliver & G. Smith|{"name_string_id":"83523455-cfe4-5ff9-bc54-841f026576b7","parsed":true,"quality":3,"quality_warnings":[[3,"Non-standard space characters"]],"parser_version":"test_version","verbatim":"Byssochlamys fulva Olliver & G. Smith","normalized":"Byssochlamys fulva Olliver & G. Smith","canonical_name":{"value":"Byssochlamys fulva"},"hybrid":false,"surrogate":false,"virus":false,"details":[{"genus":{"value":"Byssochlamys"},"specific_epithet":{"value":"fulva","authorship":{"value":"Olliver & G. Smith","basionym_authorship":{"authors":["Olliver","G. Smith"]}}}}],"positions":[["genus",0,12],["specific_epithet",13,18],["author_word",19,26],["author_word",29,31],["author_word",32,37]]}
#>

#SECTION: UTF-8 0x3000 character (IDEOGRAPHIC_SPACE)<
Kinosternidae　Agassiz, 1857|{"name_string_id":"7e74b6b8-5242-5802-9238-320192f4eaa4","parsed":true,"quality":3,"quality_warnings":[[3,"Non-standard space characters"]],"parser_version":"test_version","verbatim":"Kinosternidae　Agassiz, 1857","normalized":"Kinosternidae Agassiz 1857","canonical_name":{"value":"Kinosternidae"},"hybrid":false,"surrogate":false,"virus":false,"details":[{"uninomial":{"value":"Kinosternidae","authorship":{"value":"Agassiz 1857","basionym_authorship":{"authors":["Agassiz"],"year":{"value":"1857"}}}}}],"positions":[["uninomial",0,13],["author_word",14,21],["year",23,27]]}
#>

#SECTION: Punctuation in the end<
Melanius:|{"name_string_id":"0a761224-66db-55b4-b6f0-85de52534125","parsed":true,"quality":3,"quality_warnings":[[3,"Unparseable tail"]],"parser_version":"test_version","verbatim":"Melanius:","normalized":"Melanius","canonical_name":{"value":"Melanius"},"hybrid":false,"surrogate":false,"unparsed_tail":":","virus":false,"details":[{"uninomial":{"value":"Melanius"}}],"positions":[["uninomial",0,8]]}
#>

### Unparseable Tail

#SECTION: Names with unparsed_tail at the end<
Morea (Morea) Burt 2342343242 23424322342 23424234|{"name_string_id":"ca23679f-f3d8-5194-a406-048f970c4020","parsed":true,"quality":3,"quality_warnings":[[3,"Unparseable tail"],[2,"Combination of two uninomials"]],"parser_version":"test_version","verbatim":"Morea (Morea) Burt 2342343242 23424322342 23424234","normalized":"Morea subgen. Morea Burt","canonical_name":{"value":"Morea","extended":"Morea subgen. Morea"},"hybrid":false,"surrogate":false,"unparsed_tail":" 2342343242 23424322342 23424234","virus":false,"details":[{"uninomial":{"value":"Morea","rank":"subgen.","parent":"Morea","authorship":{"value":"Burt","basionym_authorship":{"authors":["Burt"]}}}}],"positions":[["uninomial",0,5],["uninomial",7,12],["author_word",14,18]]}
Nautilus asterizans von|{"name_string_id":"0716f658-c952-5415-b2ad-79a39c2b7b0d","parsed":true,"quality":2,"quality_warnings":[[2,"Name had to be changed by preprocessing"]],"parser_version":"test_version","verbatim":"Nautilus asterizans von","normalized":"Nautilus asterizans","canonical_name":{"value":"Nautilus asterizans"},"hybrid":false,"surrogate":false,"virus":false,"details":[{"genus":{"value":"Nautilus"},"specific_epithet":{"value":"asterizans"}}],"positions":[["genus",0,8],["specific_epithet",9,19]]}
#>

#SECTION: Discard apostrophes at the start and end of words<
Acer 'lanum'|{"name_string_id":"2db01ed9-9983-5b33-bc2c-8e272539b928","parsed":true,"quality":3,"quality_warnings":[[3,"Unparseable tail"]],"parser_version":"test_version","verbatim":"Acer 'lanum'","normalized":"Acer","canonical_name":{"value":"Acer"},"hybrid":false,"surrogate":false,"unparsed_tail":" 'lanum'","virus":false,"details":[{"uninomial":{"value":"Acer"}}],"positions":[["uninomial",0,4]]}
Labeotropheus trewavasae 'albino|{"name_string_id":"0cb9e0ae-1201-5023-8d20-689d60a3e20c","parsed":true,"quality":3,"quality_warnings":[[3,"Unparseable tail"]],"parser_version":"test_version","verbatim":"Labeotropheus trewavasae 'albino","normalized":"Labeotropheus trewavasae","canonical_name":{"value":"Labeotropheus trewavasae"},"hybrid":false,"surrogate":false,"unparsed_tail":" 'albino","virus":false,"details":[{"genus":{"value":"Labeotropheus"},"specific_epithet":{"value":"trewavasae"}}],"positions":[["genus",0,13],["specific_epithet",14,24]]}
Labeotropheus trewavasae albino'|{"name_string_id":"f190cdee-14f0-5174-947d-476dab6baeff","parsed":true,"quality":3,"quality_warnings":[[3,"Unparseable tail"]],"parser_version":"test_version","verbatim":"Labeotropheus trewavasae albino'","normalized":"Labeotropheus trewavasae","canonical_name":{"value":"Labeotropheus trewavasae"},"hybrid":false,"surrogate":false,"unparsed_tail":" albino'","virus":false,"details":[{"genus":{"value":"Labeotropheus"},"specific_epithet":{"value":"trewavasae"}}],"positions":[["genus",0,13],["specific_epithet",14,24]]}
Phedimus takesimensis (Nakai) 't Hart|{"name_string_id":"14379aa4-1eb9-5ef7-b355-7e3ef3c1fe5e","parsed":true,"quality":3,"quality_warnings":[[3,"Unparseable tail"]],"parser_version":"test_version","verbatim":"Phedimus takesimensis (Nakai) 't Hart","normalized":"Phedimus takesimensis (Nakai)","canonical_name":{"value":"Phedimus takesimensis"},"hybrid":false,"surrogate":false,"unparsed_tail":" 't Hart","virus":false,"details":[{"genus":{"value":"Phedimus"},"specific_epithet":{"value":"takesimensis","authorship":{"value":"(Nakai)","basionym_authorship":{"authors":["Nakai"]}}}}],"positions":[["genus",0,8],["specific_epithet",9,21],["author_word",23,28]]}
#>

#SECTION: Discard apostrophe with dash (rare, needs further investigation)<
Solanum tuberosum wila-k'oy|{"name_string_id":"3d40713c-3b98-5b38-a3e8-555698722078","parsed":true,"quality":3,"quality_warnings":[[3,"Unparseable tail"]],"parser_version":"test_version","verbatim":"Solanum tuberosum wila-k'oy","normalized":"Solanum tuberosum","canonical_name":{"value":"Solanum tuberosum"},"hybrid":false,"surrogate":false,"unparsed_tail":" wila-k'oy","virus":false,"details":[{"genus":{"value":"Solanum"},"specific_epithet":{"value":"tuberosum"}}],"positions":[["genus",0,7],["specific_epithet",8,17]]}
Solanum × juzepczukii janck'o-ckaisalla|{"name_string_id":"0a9a6259-9e05-5665-9961-5e25478a68c0","parsed":true,"quality":3,"quality_warnings":[[3,"Incomplete hybrid formula"],[3,"Unparseable tail"]],"parser_version":"test_version","verbatim":"Solanum × juzepczukii janck'o-ckaisalla","normalized":"Solanum × juzepczukii","canonical_name":{"value":"Solanum × juzepczukii"},"hybrid":true,"surrogate":false,"unparsed_tail":" janck'o-ckaisalla","virus":false,"details":[{"genus":{"value":"Solanum"}},{"specific_epithet":{"value":"juzepczukii"}}],"positions":[["genus",0,7],["hybrid_char",8,9],["specific_epithet",10,21]]}
#>

#SECTION: Possible canonical<
Morea (Morea) burtius 2342343242 23424322342 23424234|{"name_string_id":"03f59808-c30e-55da-bea5-27aa035feb5d","parsed":true,"quality":3,"quality_warnings":[[3,"Unparseable tail"]],"parser_version":"test_version","verbatim":"Morea (Morea) burtius 2342343242 23424322342 23424234","normalized":"Morea (Morea) burtius","canonical_name":{"value":"Morea burtius"},"hybrid":false,"surrogate":false,"unparsed_tail":" 2342343242 23424322342 23424234","virus":false,"details":[{"genus":{"value":"Morea"},"specific_epithet":{"value":"burtius"},"infrageneric_epithet":{"value":"Morea"}}],"positions":[["genus",0,5],["infrageneric_epithet",7,12],["specific_epithet",14,21]]}
Verpericola megasoma ""Dall" Pils.|{"name_string_id":"cebb60d9-fc8e-5fa0-874a-ae21819b242b","parsed":true,"quality":3,"quality_warnings":[[3,"Unparseable tail"]],"parser_version":"test_version","verbatim":"Verpericola megasoma \"\"Dall\" Pils.","normalized":"Verpericola megasoma","canonical_name":{"value":"Verpericola megasoma"},"hybrid":false,"surrogate":false,"unparsed_tail":" \"\"Dall\" Pils.","virus":false,"details":[{"genus":{"value":"Verpericola"},"specific_epithet":{"value":"megasoma"}}],"positions":[["genus",0,11],["specific_epithet",12,20]]}
Verpericola megasoma "Dall" Pils.|{"name_string_id":"02011460-ba94-5162-98c9-4064a700c7f8","parsed":true,"quality":3,"quality_warnings":[[3,"Unparseable tail"]],"parser_version":"test_version","verbatim":"Verpericola megasoma \"Dall\" Pils.","normalized":"Verpericola megasoma","canonical_name":{"value":"Verpericola megasoma"},"hybrid":false,"surrogate":false,"unparsed_tail":" \"Dall\" Pils.","virus":false,"details":[{"genus":{"value":"Verpericola"},"specific_epithet":{"value":"megasoma"}}],"positions":[["genus",0,11],["specific_epithet",12,20]]}
Moraea spathulata ( (L. f. Klatt|{"name_string_id":"21cb8638-ff53-534f-b816-1e15ecbb818b","parsed":true,"quality":3,"quality_warnings":[[3,"Unparseable tail"]],"parser_version":"test_version","verbatim":"Moraea spathulata ( (L. f. Klatt","normalized":"Moraea spathulata","canonical_name":{"value":"Moraea spathulata"},"hybrid":false,"surrogate":false,"unparsed_tail":" ( (L. f. Klatt","virus":false,"details":[{"genus":{"value":"Moraea"},"specific_epithet":{"value":"spathulata"}}],"positions":[["genus",0,6],["specific_epithet",7,17]]}
Stewartia micrantha (Chun) Sealy, Bot. Mag. 176: t. 510. 1967.|{"name_string_id":"7a4ffc19-61a9-551b-bea2-ebb0f5fe9c5a","parsed":true,"quality":3,"quality_warnings":[[3,"Unparseable tail"]],"parser_version":"test_version","verbatim":"Stewartia micrantha (Chun) Sealy, Bot. Mag. 176: t. 510. 1967.","normalized":"Stewartia micrantha (Chun) Sealy & Bot. Mag.","canonical_name":{"value":"Stewartia micrantha"},"hybrid":false,"surrogate":false,"unparsed_tail":" 176: t. 510. 1967.","virus":false,"details":[{"genus":{"value":"Stewartia"},"specific_epithet":{"value":"micrantha","authorship":{"value":"(Chun) Sealy & Bot. Mag.","basionym_authorship":{"authors":["Chun"]},"combination_authorship":{"authors":["Sealy","Bot. Mag."]}}}}],"positions":[["genus",0,9],["specific_epithet",10,19],["author_word",21,25],["author_word",27,32],["author_word",34,38],["author_word",39,43]]}
Pyrobaculum neutrophilum V24Sta|{"name_string_id":"6d0be585-ec54-5662-9d30-1d369ecf2a64","parsed":true,"quality":3,"quality_warnings":[[3,"Unparseable tail"]],"parser_version":"test_version","verbatim":"Pyrobaculum neutrophilum V24Sta","normalized":"Pyrobaculum neutrophilum","canonical_name":{"value":"Pyrobaculum neutrophilum"},"hybrid":false,"surrogate":false,"unparsed_tail":" V24Sta","virus":false,"details":[{"genus":{"value":"Pyrobaculum"},"specific_epithet":{"value":"neutrophilum"}}],"positions":[["genus",0,11],["specific_epithet",12,24]]}
Rana aurora Baird and Girard, 1852; H.B. Shaffer et al., 2004|{"name_string_id":"f0fa6cd1-8018-5fec-92ad-1bda9ac929ca","parsed":true,"quality":3,"quality_warnings":[[3,"Unparseable tail"]],"parser_version":"test_version","verbatim":"Rana aurora Baird and Girard, 1852; H.B. Shaffer et al., 2004","normalized":"Rana aurora Baird & Girard 1852","canonical_name":{"value":"Rana aurora"},"hybrid":false,"surrogate":false,"unparsed_tail":"; H.B. Shaffer et al., 2004","virus":false,"details":[{"genus":{"value":"Rana"},"specific_epithet":{"value":"aurora","authorship":{"value":"Baird & Girard 1852","basionym_authorship":{"authors":["Baird","Girard"],"year":{"value":"1852"}}}}}],"positions":[["genus",0,4],["specific_epithet",5,11],["author_word",12,17],["author_word",22,28],["year",30,34]]}
Agropyron pectiniforme var. karabaljikji ined.?|{"name_string_id":"e951b7d4-0009-54df-9de6-efbb392dc8d6","parsed":true,"quality":2,"quality_warnings":[[2,"Name had to be changed by preprocessing"]],"parser_version":"test_version","verbatim":"Agropyron pectiniforme var. karabaljikji ined.?","normalized":"Agropyron pectiniforme var. karabaljikji","canonical_name":{"value":"Agropyron pectiniforme karabaljikji","extended":"Agropyron pectiniforme var. karabaljikji"},"hybrid":false,"surrogate":false,"virus":false,"details":[{"genus":{"value":"Agropyron"},"specific_epithet":{"value":"pectiniforme"},"infraspecific_epithets":[{"value":"karabaljikji","rank":"var."}]}],"positions":[["genus",0,9],["specific_epithet",10,22],["rank",23,27],["infraspecific_epithet",28,40]]}
Staphylococcus hyicus chromogenes Devriese et al. 1978 (Approved Lists 1980).|{"name_string_id":"ec17eb44-742c-5325-aca6-e33a0888ef0d","parsed":true,"quality":3,"quality_warnings":[[3,"Unparseable tail"]],"parser_version":"test_version","verbatim":"Staphylococcus hyicus chromogenes Devriese et al. 1978 (Approved Lists 1980).","normalized":"Staphylococcus hyicus chromogenes Devriese et al. 1978","canonical_name":{"value":"Staphylococcus hyicus chromogenes"},"hybrid":false,"surrogate":false,"unparsed_tail":" (Approved Lists 1980).","virus":false,"details":[{"genus":{"value":"Staphylococcus"},"specific_epithet":{"value":"hyicus"},"infraspecific_epithets":[{"value":"chromogenes","authorship":{"value":"Devriese et al. 1978","basionym_authorship":{"authors":["Devriese et al."],"year":{"value":"1978"}}}}]}],"positions":[["genus",0,14],["specific_epithet",15,21],["infraspecific_epithet",22,33],["author_word",34,42],["author_word",43,49],["year",50,54]]}
#>

#SECTION: Authors do not start with apostrophe<
Nereidavus kulkovi 'Kulkov|{"name_string_id":"6a4999cd-95cc-509d-8e0a-26a0dfcef67d","parsed":true,"quality":3,"quality_warnings":[[3,"Unparseable tail"]],"parser_version":"test_version","verbatim":"Nereidavus kulkovi 'Kulkov","normalized":"Nereidavus kulkovi","canonical_name":{"value":"Nereidavus kulkovi"},"hybrid":false,"surrogate":false,"unparsed_tail":" 'Kulkov","virus":false,"details":[{"genus":{"value":"Nereidavus"},"specific_epithet":{"value":"kulkovi"}}],"positions":[["genus",0,10],["specific_epithet",11,18]]}
#>

#SECTION: Epithets do not start or end with a dash<
Abryna -petri Paiva, 1860|{"name_string_id":"6ccc6217-9084-5b31-81f7-6b4cd7963f65","parsed":true,"quality":3,"quality_warnings":[[3,"Unparseable tail"]],"parser_version":"test_version","verbatim":"Abryna -petri Paiva, 1860","normalized":"Abryna","canonical_name":{"value":"Abryna"},"hybrid":false,"surrogate":false,"unparsed_tail":" -petri Paiva, 1860","virus":false,"details":[{"uninomial":{"value":"Abryna"}}],"positions":[["uninomial",0,6]]}
Abryna petri- Paiva, 1860|{"name_string_id":"b1e37ace-3ca8-5274-bd93-7333aa3e5223","parsed":true,"quality":3,"quality_warnings":[[3,"Unparseable tail"]],"parser_version":"test_version","verbatim":"Abryna petri- Paiva, 1860","normalized":"Abryna","canonical_name":{"value":"Abryna"},"hybrid":false,"surrogate":false,"unparsed_tail":" petri- Paiva, 1860","virus":false,"details":[{"uninomial":{"value":"Abryna"}}],"positions":[["uninomial",0,6]]}
#>

### Unparseable

#SECTION: No parsing -- incertae sedis<
Incertae sedis|{"name_string_id":"74d54496-7f1c-52f8-81a9-9a9fb3a25ecb","parsed":false,"parser_version":"test_version","verbatim":"Incertae sedis","surrogate":false,"virus":false}
incertae sedis|{"name_string_id":"14f6de42-21d9-5e67-89cd-a05ebd974a1b","parsed":false,"parser_version":"test_version","verbatim":"incertae sedis","surrogate":false,"virus":false}
Inc.   sed.|{"name_string_id":"2e1319c9-a44b-531c-8964-67025bbf3b40","parsed":false,"parser_version":"test_version","verbatim":"Inc.   sed.","surrogate":false,"virus":false}
inc.sed.|{"name_string_id":"dbb95e14-cebc-56a9-a1d2-a70d4b759e8d","parsed":false,"parser_version":"test_version","verbatim":"inc.sed.","surrogate":false,"virus":false}
inc.   sed.|{"name_string_id":"f5245bf6-a459-5602-9979-02ba9428cf17","parsed":false,"parser_version":"test_version","verbatim":"inc.   sed.","surrogate":false,"virus":false}
#>

#SECTION: No parsing -- genus with apostrophe<
Abbott's moray eel|{"name_string_id":"6a870e4b-5cc5-5226-ac5d-b769521b640f","parsed":false,"parser_version":"test_version","verbatim":"Abbott's moray eel","surrogate":false,"virus":false}
Chambers' twinpod|{"name_string_id":"f109486d-9809-5196-b135-75f4cf9d7ef6","parsed":false,"parser_version":"test_version","verbatim":"Chambers' twinpod","surrogate":false,"virus":false}
Columnea × Alladin's|{"name_string_id":"bc01a624-d49e-588d-b49d-253ac7e12939","parsed":false,"parser_version":"test_version","verbatim":"Columnea × Alladin's","surrogate":false,"virus":false}
Hawai'i silversword|{"name_string_id":"f4ba0445-a5f2-525c-97ce-9316fe16e3cd","parsed":false,"parser_version":"test_version","verbatim":"Hawai'i silversword","surrogate":false,"virus":false}
#>

#SECTION: No parsing -- CamelCase 'genus' word<
PomaTomus|{"name_string_id":"106ff909-e787-52b2-9139-25d0eb7d161e","parsed":false,"parser_version":"test_version","verbatim":"PomaTomus","surrogate":false,"virus":false}
DizygopUwa stosei|{"name_string_id":"46511ef9-02d8-5f24-8364-b72df3e1494d","parsed":false,"parser_version":"test_version","verbatim":"DizygopUwa stosei","surrogate":false,"virus":false}
Oxytox[idae] Lindermann|{"name_string_id":"39a37760-d9f9-54d6-b49b-f6830e59f34e","parsed":false,"parser_version":"test_version","verbatim":"Oxytox[idae] Lindermann","surrogate":false,"virus":false}
ScarabaeinGCsp.|{"name_string_id":"c84b775e-cc80-588f-b7bb-0094bab2c6a2","parsed":false,"parser_version":"test_version","verbatim":"ScarabaeinGCsp.","surrogate":false,"virus":false}
HaloTag control vector|{"name_string_id":"0343bf04-3850-5410-92d4-484779684f8c","parsed":false,"parser_version":"test_version","verbatim":"HaloTag control vector","surrogate":false,"virus":false}
#>

#SECTION: No parsing -- phytoplasma
Alfalfa witches'-broom phytoplasma|{"name_string_id":"b31676ed-c1ed-522c-8380-19a27af11e0d","parsed":false,"parser_version":"test_version","verbatim":"Alfalfa witches'-broom phytoplasma","surrogate":false,"virus":false}
Allium ampeloprasumphytoplasma|{"name_string_id":"f84e58c5-8e49-5b2d-a4d0-4f1e538c8c7c","parsed":false,"parser_version":"test_version","verbatim":"Allium ampeloprasumphytoplasma","surrogate":false,"virus":false}
Alstroemeria sp. phytoplasma|{"name_string_id":"5348845f-c94a-5c7e-bba1-307e4c07a42d","parsed":false,"parser_version":"test_version","verbatim":"Alstroemeria sp. phytoplasma","surrogate":false,"virus":false}

# vim: set foldmarker=<,> foldlevel=0 foldmethod=marker
